# Supplementary material for: Differentially Expressed Genes Associated with the Cabbage Yellow-Green-Leaf Mutant in the ygl-1 Mapping Interval with Recombination Suppression
Source: Int J Mol Sci. 2018 Sep 27;19(10):2936. doi: 10.3390/ijms19102936 (PMC6212964; doi:10.3390/ijms19102936)
Supplement: Supplementary file 1 [file ijms-19-02936-s001.zip]

Archive with 12 entries (11 files):
- Supplementary material/
- Supplementary material/Supplementary Figure 1.png
- Supplementary material/Supplementary Figure 2.png
- Supplementary material/Supplementary Figure 3.png
- Supplementary material/Supplementary Figure 4.png
- Supplementary material/Supplementary Figure 5.png
- Supplementary material/Supplementary Table 1.docx
- Supplementary material/Supplementary Table 2.docx
- Supplementary material/Supplementary Table 3.docx
- Supplementary material/Supplementary Table 4.xls
- Supplementary material/Supplementary Table 5.xls
- Supplementary material/Supplementary Table 6.docx
