# Supplementary material for: Differentially Expressed Genes Associated with the Cabbage Yellow-Green-Leaf Mutant in the ygl-1 Mapping Interval with Recombination Suppression
Source: Int J Mol Sci. 2018 Sep 27;19(10):2936. doi: 10.3390/ijms19102936 (PMC6212964; doi:10.3390/ijms19102936)
Supplement: Supplementary file 1 [file ijms-19-02936-s001.zip › Supplementary material/Supplementary Table 4.xls]

## Sheet: Supplementary Table 4
GeneID	F_normal-vs-F_yellow	BC_normal-vs-BC_yellow	F_normal-vs-BC_yellow	BC_normal-vs-F_yellow
Bo9g133490	4.84231	4.32064	5.39671	3.76625
Bo8g059650	-1.20605	-1.56306	-1.2794	-1.48971
Bo8g053010	1.32474	1.36371	1.13721	1.55124
Bo7g098770	2.84231	2.41141	2.29483	2.9589
Bo7g103740	-7.80649	-5.3378	-4.1042	-9.0401
Bo1g122950	3.28483	2.70921	2.52224	3.4718
Bo2g155840	-2.02543	-1.21521	-1.02313	-2.21752
Bo3g087130	1.33827	2.09825	1.98167	1.45485
Bo9g046550	1.93938	1.91368	2.35231	1.50075
Bo2g004040	2.50139	2.90368	2.49699	2.90807
Bo3g130260	1.61992	2.62477	2.31974	1.92495
Bo9g009790	3.65494	4.62276	4.11386	4.16384
Bo1g124760	2.65387	1.21819	2.61028	1.26178
Bo7g092700	1.35957	3.61097	2.83246	2.13808
Bo4g179560	1.13548	1.65694	1.38856	1.40386
Bo6g087450	2.75854	1.39727	2.88837	1.26744
Bo1g042950	2.43973	2.34205	1.83445	2.94733
Bo3g012950	-1.06963	1.01991	1.06281	-1.11253
Bo3g054490	-4.84302	-1.39865	-1.38465	-4.85702
Bo3g036220	-2.42106	1.9832	1.12436	-1.56222
Bo8g024360	-1.61932	-1.6109	-1.66272	-1.5675
Bo01160s020	2.2353	2.62173	2.87896	1.97807
Bo3g071470	1.33298	-2.60273	-3.3995	2.12975
Bo6g112420	-1.38864	-1.87575	-1.41267	-1.85173
Bo2g045800	5.49469	6.79919	6.89777	5.39611
Bo01170s010	6.30418	7.51442	7.05443	6.76417
Bo7g117250	-2.18006	-2.72375	-3.38465	-1.51915
Bo1g039130	-1.40213	1.33926	-2.35475	2.29188
Bo4g190070	1.04094	4.12112	-1.95025	7.11232
Bo1g081310	1.69646	1.36371	1.6097	1.45047
Bo1g037390	-2.09844	-2.45009	-2.44174	-2.10678
Bo1g057110	-4.69102	-1.46072	-1.89562	-4.25612
Bo6g118710	-2.03904	-1.47292	-1.34235	-2.16961
Bo8g033810	2.1753	1.80183	1.83209	2.14504
Bo3g042960	2.00317	1.07481	1.79857	1.27941
Bo4g059690	-1.35289	-1.76028	-1.31648	-1.79669
Bo9g185070	-4.38169	-2.67484	-2.26436	-4.79217
Bo8g106470	1.4512	1.57863	1.83157	1.19826
Bo9g176190	8.99985	7.06598	6.20406	9.86177
Bo8g090020	2.71506	1.67713	1.9806	2.41159
Bo1g030730	2.3251	3.04791	2.04998	3.32303
Bo2g010940	1.35133	1.65872	1.1271	1.88295
Bo7g103730	-4.9736	-6.67017	-5.76316	-5.88061
Bo3g013740	2.43138	1.53929	1.76735	2.20331
Bo1g008490	-1.84307	-2.91789	-2.43469	-2.32627
Bo10610s010	-4.45705	-4.5018	-4.07668	-4.88217
Bo4g147080	8.29162	3.66857	4.74463	7.21556
Bo8g052860	2.55691	2.09568	2.35231	2.30028
Bo1g048080	-8.39978	-4.34824	-6.53033	-6.21769
Bo2g069590	-2.84035	-3.8369	-3.65812	-3.01914
Bo7g093680	1.67793	1.42798	1.77797	1.32794
Bo6g071110	-1.90543	-1.49493	-1.37306	-2.0273
Bo7g111180	-1.52226	-2.25426	-1.35691	-2.41962
Bo8g045830	-3.10605	-4.63704	-2.98872	-4.75437
Bo3g009500	4.4638	6.63208	5.77017	5.32572
Bo1g002330	2.4638	1.44618	2.22268	1.6873
Bo5g045230	1.66383	1.26457	1.00943	1.91897
Bo3g181210	-1.32153	-2.89681	-2.48306	-1.73529
Bo6g083440	-5.39161	-4.13879	-3.52216	-6.00824
Bo5g043080	-2.74077	-1.64421	-1.08739	-3.29759
Bo9g055730	1.78573	3.50507	1.58113	3.70967
Bo3g024200	-1.4692	-1.16402	-1.45423	-1.17899
Bo2g149190	1.02361	1.25828	1.23767	1.04422
Bo06251s010	2.4638	1.59818	1.55876	2.50322
Bo5g127240	3.19632	2.4857	1.44629	4.23574
Bo01176s010	5.61436	6.5748	6.39933	5.78984
Bo1g107090	2.84605	2.29862	1.48391	3.66076
Bo7g109380	-2.51692	-1.64954	-1.49403	-2.67243
Bo1g003470	1.99985	2.36371	2.02474	2.33883
Bo5g137000	-1.62503	-1.88111	-1.71236	-1.79377
Bo4g034640	-2.23664	-1.22125	-1.6757	-1.78219
Bo1g046640	-3.44309	-4.00386	-3.29976	-4.14718
Bo3g068140	5.09607	3.86121	2.93728	6.02001
Bo1g052850	-2.53055	-1.22993	-1.21159	-2.5489
Bo3g001750	9.27116	3.6941	5.77017	7.19509
Bo9g177130	2.05941	1.67566	2.43978	1.29529
Bo2g149510	1.74323	6.07772	3.375	4.44595
Bo1g006350	6.49469	4.70608	4.80466	6.39611
Bo3g025180	-1.38169	-1.09256	-1.2513	-1.22295
Bo00722s130	-4.36063	-6.81011	-8.17766	-2.99308
Bo1g051810	1.32021	2.20699	1.62009	1.90711
Bo2g105000	1.22663	1.20252	1.12607	1.30308
Bo4g027480	3.3118	3.21876	1.9729	4.55766
Bo3g163960	3.3118	2.83522	1.39671	4.75031
Bo8g059130	2.34153	3.72376	3.21612	2.84917
Bo8g006020	2.2216	1.89969	2.72577	1.39552
Bo3g178190	-2.15641	-1.87638	-1.79598	-2.23681
Bo1g025630	2.14187	1.05061	1.8533	1.33919
Bo9g176290	-1.14212	1.44306	-1.49482	1.79576
Bo9g175720	-2.08945	-1.49396	-1.05385	-2.52957
Bo00751s030	4.89676	3.32065	3.39671	4.8207
Bo5g043860	1.2029	1.89251	1.46161	1.6338
Bo2g013140	2.93037	1.16607	1.87016	2.22628
Bo7g065410	3.75237	1.41262	1.53931	3.62568
Bo7g109180	1.38288	2.06285	1.58637	1.85936
Bo1g078300	-1.94559	-1.70357	-2.47212	-1.17705
Bo3g165700	-2.25153	3.59302	-1.89425	3.23574
Bo6g119200	-3.34463	-2.48671	-3.67476	-2.15658
Bo8g070350	1.45069	1.13178	1.25071	1.33176
Bo7g097170	-2.60135	3.86121	-2.32951	3.58937
Bo3g113340	-2.25044	-3.46072	-2.45504	-3.25612
Bo5g118890	-1.13813	-1.32096	-1.13593	-1.32317
Bo8g109040	-3.55857	-1.25426	-1.1782	-3.63463
Bo9g094080	1.54331	1.06818	1.33076	1.28073
Bo6g094840	-3.56318	-3.94614	-3.76778	-3.74154
Bo6g051370	1.70611	1.16147	1.65884	1.20874
Bo6g089300	1.53579	2.44618	1.85086	2.1311
Bo7g104660	-1.44061	-1.67097	-1.71056	-1.40103
Bo8g082620	1.14144	1.411	1.20919	1.34325
Bo5g043530	1.86885	2.51198	2.37392	2.00692
Bo2g137150	7.12296	7.32882	6.81992	7.63187
Bo9g150030	6.2504	6.68184	5.81992	7.11232
Bo3g140130	1.14187	2.1	1.32807	1.91381
Bo7g054680	-5.50858	-2.09686	-1.18375	-6.42169
Bo1g054860	1.90908	2.17772	1.91038	2.17642
Bo2g124530	5.49469	3.66857	4.70513	4.45813
Bo9g075870	-2.22736	-2.40182	-2.69499	-1.93419
Bo9g177330	1.98987	4.50507	1.67424	4.8207
Bo7g113260	-2.38395	-1.60827	-2.4558	-1.53643
Bo5g003740	-1.92852	-1.55088	-1.23734	-2.24206
Bo2g092680	-3.44309	-3.13879	-2.64769	-3.93419
Bo9g074520	7.07851	6.55934	6.22036	7.41749
Bo5g126870	-5.73953	-2.72375	-2.87008	-5.5932
Bo1g101510	-1.48903	-1.7485	-1.31185	-1.92568
Bo5g123390	-1.20237	-1.17871	-1.05904	-1.32204
Bo8g076840	-1.44309	-2.01326	-2.1782	-1.27814
Bo8g011070	2.28871	1.04564	1.77378	1.56058
Bo4g187460	1.2583	1.35708	1.33639	1.27899
Bo4g194830	1.55958	1.52006	1.37881	1.70083
Bo1g144470	1.04458	1.3506	1.1885	1.20667
Bo3g165630	4.68103	3.27625	2.93728	5.02001
Bo6g054700	1.26449	1.78721	1.55293	1.49877
Bo1g076800	-2.23664	-1.72375	-1.85627	-2.10411
Bo6g115900	1.26117	2.46266	2.53873	1.18511
Bo00578s220	7.53419	2.86121	4.52224	5.87317
Bo6g101160	1.29715	-4.48819	-6.54963	3.35859
Bo00722s040	-2.02805	-2.68311	-2.64769	-2.06347
Bo2g168020	1.43492	1.30817	1.15967	1.58342
Bo9g161410	1.20955	1.09813	1.23658	1.07111
Bo5g052390	-1.24279	-1.81686	-1.97346	-1.08619
Bo9g005630	-2.01013	-1.12443	1.27356	-4.40812
Bo6g069660	1.22712	1.71492	1.07478	1.86726
Bo7g120850	1.87884	1.08361	1.64509	1.31735
Bo1g110080	4.3118	3.25353	4.32959	3.23574
Bo8g042200	-2.91702	-1.20019	-1.18302	-2.93419
Bo8g092400	-2.07696	-1.97652	-1.58495	-2.46853
Bo7g084060	1.56814	1.60845	1.49186	1.68472
Bo1g128420	3.16572	1.97669	1.46779	3.67462
Bo5g085440	1.90269	2.31372	1.46779	2.74862
Bo8g106980	-1.38808	-1.64898	-1.16299	-1.87407
Bo7g064720	1.17204	2.05825	1.34212	1.88817
Bo2g013560	2.06787	1.44618	2.37023	1.14381
Bo4g173060	4.28483	2.22378	3.52224	2.98638
Bo8g080920	-1.54084	-1.40262	-1.11653	-1.82693
Bo3g002020	1.22766	1.08964	1.12082	1.19649
Bo3g068450	1.74219	1.28544	1.60361	1.42402
Bo9g061460	-1.68925	-1.37695	-1.35664	-1.70956
Bo2g055400	5.74623	3.23045	5.85197	3.1247
Bo4g021650	-5.84908	-7.64261	-7.37561	-6.11609
Bo3g045090	1.59439	1.40718	1.87917	1.12239
Bo00853s060	1.76393	1.23266	1.286	1.71058
Bo4g200790	-5.36131	-2.44734	-2.91277	-4.89587
Bo1g065040	2.37331	1.34587	1.52224	2.19694
Bo8g004310	4.5618	3.7681	4.80466	3.52524
Bo5g126880	-4.21568	-3.02631	-3.09835	-4.14364
Bo3g065330	5.03971	5.50935	5.20112	5.34794
Bo00722s060	-4.02987	-4.44934	-4.36634	-4.11287
Bo2g023580	1.27938	2.306	1.90813	1.67725
Bo5g094530	1.79395	1.25976	1.9879	1.06581
Bo8g100510	-3.13115	-1.84404	-1.39714	-3.57805
Bo4g160150	-1.30336	-1.86671	-1.3604	-1.80967
Bo1g131210	3.07476	2.44618	3.38473	2.1362
Bo6g072330	-2.70612	-2.66235	-3.23265	-2.13582
Bo6g046520	1.64068	1.62675	1.08614	2.18129
Bo9g169720	2.14187	1.33514	1.18881	2.2882
Bo4g027570	3.99017	4.70042	2.71039	5.9802
Bo3g086850	2.73713	2.81168	2.2549	3.29391
Bo5g030700	2.43465	3.65129	2.99039	3.09556
Bo9g014650	1.5289	4.18314	1.55876	4.15327
Bo2g064250	1.18438	1.16942	1.15651	1.19729
Bo6g030740	-1.51326	-2.88254	-2.14645	-2.24936
Bo1g005630	2.22996	1.3519	1.44917	2.13269
Bo1g049390	-4.90252	-2.94614	-2.93719	-4.91147
Bo6g091520	3.87523	3.01579	3.16224	3.72878
Bo6g116730	-1.44026	-2.92029	-1.98011	-2.38045
Bo5g137290	-2.46355	-1.7529	-2.18272	-2.03373
Bo7g108740	-1.12001	-1.1579	-1.26725	-1.01065
Bo3g184950	7.18983	6.79919	6.89777	7.09125
Bo4g045370	-2.86032	-2.12397	-1.10959	-3.8747
Bo7g045110	2.72684	3.10914	3.1852	2.65077
Bo8g050600	4.3118	4.96912	2.52224	6.75868
Bo7g030980	4.11214	2.09589	2.38574	3.8223
Bo3g182740	7.22934	6.28748	6.36354	7.15327
Bo3g001940	1.1814	2.85646	1.6886	2.34926
Bo02800s010	-3.31756	-6.72085	-5.54963	-4.48878
Bo4g025480	-1.21261	-2.26466	-1.86819	-1.60908
Bo8g058480	4.14187	4.38416	3.52224	5.00379
Bo2g026830	-3.39022	-6.19948	-5.73232	-3.85738
Bo6g077870	-1.02145	-1.41717	-1.20642	-1.2322
Bo1g019560	1.58683	1.76213	1.22375	2.12521
Bo2g017890	4.16741	-5.41418	-5.48251	4.23574
Bo8g082240	-3.15709	-2.16853	-1.02466	-4.30097
Bo2g016620	2.33041	1.80321	2.27782	1.8558
Bo9g104780	-2.89375	4.32065	-2.54581	3.9727
Bo1g084840	2.13123	1.25353	1.82709	1.55766
Bo2g161480	2.29941	2.44618	2.14373	2.60186
Bo9g163150	3.84231	3.94868	4.02474	3.76625
Bo3g031630	-2.54831	-2.33803	-2.58401	-2.30233
Bo9g007870	4.63512	6.51942	2.48696	8.66758
Bo9g183050	1.98987	1.55782	1.84801	1.69968
Bo1g048250	-1.58059	-3.34824	-3.10712	-1.82171
Bo2g006660	-6.31756	-2.12485	-1.82172	-6.62069
Bo27042s010	-5.02805	-4.94614	-5.23265	-4.74154
Bo6g094120	-1.15358	-1.8291	-1.35818	-1.6245
Bo8g011050	1.11386	1.28044	1.08233	1.31197
Bo3g184420	-2.10585	-2.28762	-2.38519	-2.00829
Bo4g029790	-4.84843	-1.53798	-1.58892	-4.79749
Bo5g141870	1.28297	1.2511	1.09618	1.43789
Bo2g075590	-2.44309	-8.80288	-6.26012	-4.98585
Bo8g021770	-1.04368	-1.40648	-1.23421	-1.21596
Bo5g059700	-1.12726	-1.77687	-1.36075	-1.54338
Bo9g088380	1.17595	1.40812	1.30214	1.28193
Bo6g064950	3.14187	6.58913	4.6652	5.06581
Bo7g111200	-2.03305	-1.82684	-2.48276	-1.37713
Bo4g154750	2.4579	1.75505	1.42585	2.78709
Bo5g049440	1.15652	2.02997	1.26742	1.91906
Bo7g009760	-1.09079	-2.58809	-1.91687	-1.76201
Bo1g058820	-2.45197	-1.63802	-1.71101	-2.37897
Bo4g198690	7.47279	7.35707	7.1112	7.71866
Bo9g173950	2.78847	2.99124	2.39698	3.38274
Bo3g034530	4.29162	1.49864	2.74463	3.04563
Bo1g003510	2.69207	7.38478	4.65348	5.42336
Bo00285s310	1.15328	2.06089	1.15967	2.0545
Bo7g089430	-1.85009	3.25353	-3.15422	4.55766
Bo4g019620	3.82837	4.81541	1.89147	6.75231
Bo6g118130	-1.83182	1.00931	-2.0539	1.2314
Bo00686s080	-5.69102	-9.19416	-8.50805	-6.37713
Bo5g152850	4.3317	5.4158	3.49186	6.25564
Bo2g165510	-7.43997	-2.85151	-2.40059	-7.89088
Bo6g125690	1.80484	1.6338	1.70987	1.72878
Bo4g039900	-4.44309	-4.80175	-4.06272	-5.18212
Bo4g039360	2.59033	1.94368	1.52224	3.01177
Bo3g017800	-1.223	-3.8717	-1.93183	-3.16287
Bo6g082020	-1.98075	-2.7287	-2.70955	-1.99989
Bo6g002140	3.34395	2.34613	1.62295	4.06714
Bo01213s020	-2.85813	-4.38671	-4.06272	-3.18212
Bo3g017740	2.95745	2.95519	1.08784	4.8248
Bo3g005170	-1.81232	-2.13879	-2.43196	-1.51915
Bo8g100950	-2.18006	-1.3839	-1.21473	-2.34923
Bo3g107550	1.99678	2.32744	2.74548	1.57874
Bo2g158650	-3.04041	-1.39087	-1.1416	-3.28967
Bo8g004430	2.01634	3.21485	1.55395	3.67725
Bo9g118950	-1.89766	-1.69338	-1.27218	-2.31885
Bo00285s430	-1.61712	-1.32321	-1.06272	-1.87761
Bo9g036750	-1.794	-1.47439	-1.12984	-2.13855
Bo7g113430	-2.84778	-2.60612	-1.98835	-3.46556
Bo3g058960	1.20796	1.38959	1.16609	1.43146
Bo9g030780	1.48388	1.38544	1.31154	1.55778
Bo1g037580	-3.45165	-3.32641	-3.29368	-3.48439
Bo9g018340	1.45503	1.28748	1.31915	1.42336
Bo5g019730	-9.27203	-4.60549	-5.23265	-8.64486
Bo7g118580	3.80138	3.40837	2.88298	4.32677
Bo7g093580	1.55691	1.47419	1.2454	1.7857
Bo6g076730	1.22594	2.14662	2.16378	1.20877
Bo7g106800	-5.28439	-1.98678	-2.16706	-5.10411
Bo9g168930	8.57915	6.78491	8.40154	6.96252
Bo6g083600	1.28917	1.07106	1.11257	1.24767
Bo01357s030	1.68619	1.78721	1.4076	2.06581
Bo5g122780	-1.78189	-1.39355	1.03979	-4.21523
Bo5g007530	-1.15995	-1.54749	-1.14216	-1.56529
Bo5g079940	-1.11852	2.53581	-1.45587	2.87317
Bo4g188650	1.67239	1.20002	1.19362	1.67879
Bo3g026970	1.31494	1.00366	1.13521	1.18338
Bo3g170730	3.31018	3.9846	2.56058	4.73419
Bo7g075640	2.75552	2.31259	1.62833	3.43979
Bo5g126380	-4.38651	-5.01653	-5.96962	-3.43342
Bo4g111010	1.04566	1.82204	1.75126	1.11644
Bo1g037300	-2.71158	-2.40557	-3.37561	-1.74154
Bo4g140520	-1.19516	-2.46605	-1.47776	-2.18345
Bo15776s010	4.24341	6.9905	4.4816	6.75231
Bo7g098850	2.37891	2.18314	2.2592	2.30285
Bo6g031100	-2.04294	-1.16981	-1.14544	-2.06731
Bo3g099270	-2.21643	-1.05633	-1.10525	-2.1675
Bo3g084090	4.38206	6.57271	3.08806	7.86671
Bo00578s260	9.48098	8.49268	6.0458	11.9279
Bo3g022380	3.84231	4.88666	4.02474	4.70423
Bo3g086830	1.82524	1.64429	1.95893	1.5106
Bo8g058840	1.80002	2.77534	2.79142	1.78394
Bo2g161640	-1.70587	-1.7501	-1.77128	-1.68469
Bo9g010950	-1.18005	-2.29799	-1.93719	-1.54085
Bo1g078490	-2.90482	-2.01326	-2.24882	-2.66926
Bo9g074580	7.94786	6.75339	6.85197	7.84928
Bo1g037280	-1.78335	-2.39292	-2.66207	-1.5142
Bo6g069770	1.90086	1.34121	1.37979	1.86228
Bo7g104340	1.50985	1.03546	1.11153	1.43379
Bo1g019690	-1.20754	-1.03018	-1.07915	-1.15856
Bo2g032920	2.06787	2.6161	2.37023	2.31374
Bo9g175610	1.98987	1.50406	1.69876	1.79516
Bo3g185050	7.45993	4.1728	4.24886	7.38387
Bo6g066670	-2.92422	-2.7476	-2.80689	-2.86493
Bo4g116780	1.16108	1.43743	1.43983	1.15868
Bo1g051500	2.3898	1.96813	2.15967	2.19826
Bo4g183010	-1.95766	-2.25426	-2.38465	-1.82727
Bo2g042090	1.13182	1.52546	1.31425	1.34304
Bo6g121590	-2.78886	-2.42829	-1.82354	-3.39362
Bo6g014360	1.91446	2.57907	3.0957	1.39783
Bo5g052250	-1.00907	-1.17796	-1.11791	-1.06912
Bo7g117680	-2.70072	-1.69802	-1.56136	-2.83738
Bo7g084370	-1.25455	-1.71269	-1.29609	-1.67116
Bo3g041900	1.17935	1.35307	1.1812	1.35121
Bo7g045090	1.12224	1.96431	1.5858	1.50075
Bo8g115410	-5.83541	-1.72375	-1.87008	-5.68908
Bo5g045130	2.81212	2.09254	1.99172	2.91294
Bo1g011980	-2.05314	-4.18941	-2.37638	-3.86617
Bo3g062830	-1.33663	-1.71696	-1.74903	-1.30456
Bo1g090170	2.2455	1.94016	1.78357	2.40209
Bo1g118970	-3.83213	-1.43424	-1.79969	-3.46668
Bo3g167290	4.68733	4.12112	4.2197	4.58875
Bo9g163570	-3.41272	1.32384	1.20286	-3.29174
Bo6g061070	2.05441	1.46455	2.15359	1.36537
Bo7g101350	2.4638	1.04564	1.99617	1.51327
Bo9g101140	1.8417	2.51536	1.66143	2.69563
Bo4g002260	-3.21958	-2.13525	-1.92168	-3.43315
Bo5g132500	2.05614	-1.77106	-1.44124	1.72632
Bo2g013830	2.8143	1.59818	3.06656	1.34592
Bo3g175980	1.09125	3.7681	-2.82117	7.68052
Bo1g098230	2.06244	1.00417	1.85784	1.20877
Bo8g099000	-1.09913	-1.5709	-1.10781	-1.56222
Bo4g194080	1.35133	2.56165	1.22268	2.6903
Bo6g026480	-2.32132	-1.80392	-1.81914	-2.30611
Bo3g012720	2.73242	1.48682	1.2659	2.95334
Bo2g055640	-2.36063	-2.46072	-2.56523	-2.25612
Bo2g136550	-1.40395	-1.27723	-1.58764	-1.09354
Bo7g003580	1.64437	1.154	1.38206	1.41631
Bo6g067620	-3.16394	-1.89622	-2.14614	-2.91401
Bo5g093100	1.11273	1.37906	1.2707	1.22109
Bo6g116190	-1.50198	-1.31712	-1.45865	-1.36045
Bo7g112050	2.65089	3.11313	4.73668	1.02734
Bo3g028610	1.53379	1.28597	1.72182	1.09794
Bo3g068290	3.02452	1.64971	3.1852	1.48902
Bo3g060620	1.79959	1.12604	1.41021	1.51542
Bo7g046890	2.16696	2.33184	1.7043	2.79451
Bo5g072440	1.4638	1.19682	1.49527	1.16535
Bo7g097360	-6.9544	-2.40461	-1.99577	-7.36325
Bo3g153770	2.66544	2.55511	2.39671	2.82384
Bo9g078010	2.01634	5.55408	2.1072	5.46322
Bo1g090530	3.55126	5.60655	1.74463	7.41318
Bo2g034290	1.98318	1.29185	1.30651	1.96851
Bo4g111400	-2.79673	-1.17832	-2.00132	-1.97372
Bo1g001080	2.89277	2.56239	2.2258	3.22935
Bo3g107210	2.18399	1.7531	2.4939	1.44319
Bo6g119940	1.89158	1.69771	1.43429	2.155
Bo4g108000	7.84384	4.60655	4.70513	7.74526
Bo9g055940	1.27358	1.67937	1.50086	1.45209
Bo3g153700	2.14187	2.84858	2.95859	2.03186
Bo3g041790	-2.01733	-1.52873	-1.27083	-2.27523
Bo02237s020	1.97195	4.52797	3.75604	2.74388
Bo3g024930	-2.41392	-2.04469	-2.03414	-2.42447
Bo2g028590	4.09607	4.32064	4.39671	4.02001
Bo4g139790	-2.10935	-1.92784	-1.75005	-2.28714
Bo3g101200	-3.24098	-3.62663	-3.11801	-3.7496
Bo3g034740	-1.4066	-1.97129	-1.85093	-1.52696
Bo5g008250	2.98987	2.41141	1.38794	4.01334
Bo5g017000	1.36272	1.13302	1.09631	1.39942
Bo7g109140	-2.15836	3.94868	-2.34158	4.1319
Bo7g082290	1.39697	1.46496	1.09195	1.76999
Bo3g095300	-1.50666	2.92011	-2.27685	3.6903
Bo7g097670	1.34832	1.17532	1.17544	1.34821
Bo2g166560	2.34351	2.73568	2.07478	3.00441
Bo5g014750	-1.14838	-1.58791	-1.28849	-1.4478
Bo8g081960	-2.33925	-1.90063	-1.60525	-2.63463
Bo6g039760	4.9963	6.7681	3.03681	8.72759
Bo1g090380	2.08047	2.27625	2.08928	2.26744
Bo8g067810	-1.73087	-1.50941	-1.11731	-2.12297
Bo01463s030	-3.31756	-4.66235	-4.10712	-3.87279
Bo8g058260	-1.90892	-1.00776	-1.19156	-1.72512
Bo5g021350	1.54996	2.98674	1.8218	2.7149
Bo7g016080	1.61136	3.4968	1.67978	3.42838
Bo5g116750	4.2165	2.5821	3.71892	3.07969
Bo00763s130	-2.41884	-1.96886	-2.77544	-1.61226
Bo6g087680	-1.50256	-2.25852	-2.58782	-1.17326
Bo2g160930	2.79395	5.88358	4.15229	4.52524
Bo8g059260	2.05261	1.68064	1.20031	2.53294
Bo5g103540	-2.01567	-1.94428	-1.44822	-2.51173
Bo4g031140	2.34818	2.41864	2.09034	2.67647
Bo6g010860	3.1115	2.12174	3.1978	2.03544
Bo8g039500	4.64967	3.7681	4.42913	3.98864
Bo1g154740	1.93834	1.03114	1.66663	1.30285
Bo1g143620	2.04876	2.97669	1.63772	3.38774
Bo8g083050	1.81652	1.96014	1.92248	1.85419
Bo8g032270	2.56272	1.39555	2.3754	1.58287
Bo04741s010	2.87062	2.30985	1.27226	3.90821
Bo5g022150	2.64437	1.82469	1.63772	2.83135
Bo00613s120	1.22486	1.30155	1.15205	1.37436
Bo00950s020	5.74623	4.25353	5.29009	4.70967
Bo1g051270	2.1775	2.21606	3.08567	1.30789
Bo1g037520	-1.51524	-2.97168	-2.42028	-2.06664
Bo9g096970	3.3118	2.56165	4.05275	1.8207
Bo6g094770	-4.61301	-6.34824	-4.81761	-6.14364
Bo9g030960	-2.52109	-1.72375	-2.14073	-2.10411
Bo8g090370	-1.16866	1.41856	-1.43578	1.68567
Bo6g121950	1.57483	1.41141	1.38794	1.59831
Bo8g076470	1.87884	1.70921	1.20031	2.38774
Bo3g021670	5.00926	4.79919	4.89777	4.91068
Bo7g104150	-1.23664	-2.78788	-2.62566	-1.39886
Bo1g003280	2.84231	2.03114	2.1072	2.76625
Bo1g151860	-1.83675	-1.11741	-1.04135	-1.91282
Bo2g029090	2.2338	1.27625	1.4967	2.01334
Bo2g128730	-6.77699	-3.59822	-3.52216	-6.85305
Bo1g087310	-3.52237	-2.96862	-2.80658	-3.68441
Bo2g137140	4.09922	3.40292	4.48509	3.01706
Bo1g128570	1.15098	1.7681	1.18424	1.73484
Bo4g038600	3.90316	4.95314	4.63327	4.22302
Bo4g020910	-3.38169	-3.94614	-4.00132	-3.32651
Bo1g025470	3.76636	3.07623	4.37468	2.46791
Bo5g136380	1.05493	1.12484	1.03003	1.14974
Bo3g023030	1.26217	1.54207	1.37256	1.43168
Bo3g020840	3.97476	2.32064	2.98167	3.31374
Bo8g067140	-1.18006	4.12112	-2.76316	5.70423
Bo9g069900	1.21463	1.63712	1.26119	1.59056
Bo1g053030	-5.14353	-7.52381	-6.3756	-6.29174
Bo2g002500	1.22082	-1.61272	-2.47776	2.08587
Bo5g153960	2.78573	2.09825	2.98167	1.90231
Bo9g183160	-1.3995	-1.47098	-1.41145	-1.45903
Bo2g116210	-1.837	-1.18697	-1.97922	-1.04475
Bo8g064850	1.41866	1.04497	1.04616	1.41747
Bo4g101390	3.72684	3.18314	3.2592	3.65077
Bo8g015110	-1.7489	-1.25261	-1.47237	-1.52914
Bo5g045280	-3.77699	-1.04736	-1.1487	-3.67566
Bo3g005150	1.34832	1.39887	1.06572	1.68147
Bo7g110740	4.64437	2.57742	3.87587	3.34592
Bo1g112490	1.6474	-1.93234	-1.96319	1.67825
Bo9g013740	1.11491	2.10407	1.33213	1.88684
Bo8g114700	-1.08464	-1.14474	-1.01423	-1.21515
Bo6g090320	1.59851	1.7761	1.88253	1.49207
Bo2g166130	1.418	2.66857	-1.25537	5.34193
Bo1g098350	3.16116	2.47812	2.5979	3.04138
Bo9g112770	3.57928	1.75933	2.70986	2.62875
Bo9g018040	1.43364	1.58161	1.57893	1.43633
Bo5g117350	5.17927	1.49784	2.01931	4.6578
Bo8g067820	-2.12491	-1.09926	-1.12006	-2.10411
Bo6g115820	6.23165	2.52418	5.1457	3.61013
Bo3g138580	-2.27948	-1.86273	-1.84123	-2.30097
Bo6g039690	-1.83087	-2.82215	-3.40088	-1.25214
Bo9g108520	1.73725	1.9133	1.55326	2.09729
Bo4g030270	2.17687	2.95726	2.33449	2.79964
Bo4g169150	-1.84236	-1.52671	-1.01593	-2.35314
Bo4g191300	2.36751	2.16933	2.23399	2.30285
Bo3g002320	2.11797	1.91048	2.29294	1.73551
Bo4g157390	-2.04992	-1.88394	-1.95374	-1.98011
Bo5g079920	2.33722	2.61966	2.37379	2.58309
Bo3g111040	2.72684	1.56165	2.90075	1.38774
Bo2g023210	-2.2207	-1.52164	-1.56022	-2.18212
Bo8g105200	1.16177	-5.48819	-6.26012	1.93371
Bo4g070430	-1.10867	-1.53064	-1.06756	-1.57176
Bo1g049340	-2.39348	-1.3922	-1.66674	-2.11894
Bo3g004090	-3.57085	-2.94184	-2.36041	-4.15228
Bo1g014990	1.70666	2.28442	1.23496	2.75613
Bo4g024360	-5.88637	-4.02956	-2.43196	-7.48397
Bo3g078610	2.62324	4.1962	1.25596	5.56348
Bo7g109360	3.09167	2.43006	1.27005	4.25168
Bo2g095230	1.60654	1.50857	1.49051	1.6246
Bo3g064990	-2.21838	-3.15985	-4.03596	-1.34227
Bo7g030960	6.32012	3.6338	4.51722	5.43671
Bo00802s060	3.11816	1.95432	1.41371	3.65877
Bo4g074300	3.20488	1.74163	1.46977	3.47674
Bo01390s010	1.94923	2.57837	2.89147	1.63613
Bo9g181500	2.61992	1.91184	2.9879	1.54386
Bo4g111170	-1.06902	1.37218	-1.19562	1.49877
Bo7g101280	-1.09691	-1.37757	-1.30151	-1.17298
Bo3g074810	-1.95766	-1.91639	-2.16226	-1.7118
Bo4g003500	-2.88197	-2.40308	-2.15552	-3.12954
Bo1g098440	1.16874	1.59474	1.5928	1.17068
Bo1g034480	-2.23317	-4.00915	-3.43776	-2.80455
Bo1g050940	-2.48841	-3.99677	-4.66264	-1.82254
Bo8g059510	6.34807	3.14662	2.22268	7.27201
Bo1g014340	4.0285	2.36621	1.49999	4.89473
Bo1g054970	-6.14163	-5.56505	-5.27218	-6.4345
Bo3g032420	-1.80154	-1.65962	-1.18302	-2.27814
Bo3g182730	7.71708	7.76498	7.86356	7.6185
Bo7g114570	-1.71305	-1.70547	-1.88194	-1.53657
Bo3g009530	4.12793	2.70449	3.16757	3.66485
Bo2g075410	1.10748	1.35353	1.37573	1.08528
Bo3g044590	-1.30682	-3.49743	-1.70083	-3.10343
Bo4g187830	4.90973	4.25863	4.35721	4.81115
Bo7g107480	-1.00054	-2.06347	-1.99725	-1.06677
Bo2g150270	-2.81472	-2.38671	-4.03427	-1.16717
Bo9g133510	1.4512	1.52018	1.3206	1.65077
Bo6g110310	7.4906	6.75339	5.89147	8.35252
Bo3g045080	-1.6731	-1.8687	-1.27503	-2.26676
Bo1g056650	-1.63262	-1.26727	-1.39459	-1.5053
Bo2g017730	-1.56506	-2.01456	-1.25739	-2.32223
Bo5g029130	1.21716	1.12611	3.40605	-1.06277
Bo5g137120	2.72684	1.30482	1.56531	2.46635
Bo8g096140	6.59352	5.91057	6.19813	6.30595
Bo1g138880	1.81994	2.25353	2.00766	2.06581
Bo7g077030	2.25735	1.39465	2.13367	1.51832
Bo5g030690	1.99432	1.97669	2.27514	1.69586
Bo3g065200	3.14187	3.94868	2.02474	5.06581
Bo5g036350	5.26873	3.22431	4.46084	4.0322
Bo8g098260	3.68619	3.70252	2.19362	5.19509
Bo2g156120	-1.08052	-1.72375	-1.49662	-1.30765
Bo4g094120	7.59422	3.13423	5.75575	4.9727
Bo4g076650	1.20484	1.29655	1.24952	1.25187
Bo8g090720	1.88495	1.06782	1.04563	1.90714
Bo8g062530	-1.2453	-1.10147	-1.04517	-1.3016
Bo4g038670	2.34351	2.73568	2.07478	3.00441
Bo7g031080	-1.4105	-1.27363	-1.00556	-1.67857
Bo5g090520	4.3118	2.97669	4.63772	2.65077
Bo1g131150	1.65972	1.83849	1.45512	2.04309
Bo9g014400	-2.27316	-3.72375	-2.47776	-3.51915
Bo1g036850	-1.6341	-1.49032	-1.80315	-1.32127
Bo6g106970	-1.58182	-1.06479	-1.15481	-1.4918
Bo4g166770	-2.36063	-2.56025	-1.92779	-2.99308
Bo6g065210	-1.56063	-1.72193	-1.0463	-2.23627
Bo4g173150	5.18983	5.65718	5.75575	5.09125
Bo8g099460	1.69386	2.78549	1.43834	3.04101
Bo7g082500	1.28871	-1.78264	-1.87008	1.37615
Bo1g094530	1.81995	1.03754	1.2656	1.59188
Bo2g060040	1.57597	1.13015	1.58236	1.12376
Bo1g087620	-2.74077	-2.22625	-2.94537	-2.02165
Bo7g065500	2.52038	1.64971	1.86327	2.30682
Bo4g075550	1.83837	1.84972	1.76351	1.92458
Bo6g050690	-3.78886	-2.23832	-3.18611	-2.84108
Bo5g043120	2.29388	3.49198	2.65187	3.13398
Bo5g025570	1.94923	1.44618	1.98167	1.41373
Bo9g055700	-1.69287	-1.52618	-1.52806	-1.69099
Bo5g132100	2.79097	6.128	1.74463	7.17434
Bo5g002630	-1.73948	-1.62421	-1.28512	-2.07858
Bo7g044790	6.90973	3.32065	4.35721	5.87317
Bo1g057530	1.58046	2.22019	1.46094	2.3397
Bo8g079200	5.4243	5.38416	5.48274	5.32572
Bo9g094320	-2.82244	-2.78864	-1.49735	-4.11372
Bo3g149340	1.04906	1.66957	1.06317	1.65546
Bo5g113800	-2.86505	-1.37495	-1.55092	-2.68908
Bo4g121690	-2.2301	-1.67545	-1.76727	-2.13828
Bo7g113100	-2.59007	-2.53884	-1.68596	-3.44295
Bo4g075520	-2.165	-1.05783	-1.17065	-2.05217
Bo00766s050	1.07316	1.27185	1.2792	1.06581
Bo8g067000	-2.7232	-1.48274	-1.03471	-3.17123
Bo9g009100	4.99985	3.7681	2.84417	5.92379
Bo9g021780	6.14187	3.72911	3.80517	6.06581
Bo3g181090	-1.71374	-2.38271	-2.06272	-2.03373
Bo9g176020	-3.19311	-2.42258	-3.33358	-2.28211
Bo6g079680	2.40491	3.18314	3.2592	2.32885
Bo7g113610	-3.31756	-2.16432	-1.7148	-3.76708
Bo9g053280	5.90973	3.25353	5.29009	3.87317
Bo8g081190	-2.38231	-1.75106	-1.9505	-2.18287
Bo2g047420	-2.94559	1.22029	1.73246	-3.45775
Bo6g089290	1.42875	2.60617	1.2083	2.82662
Bo6g077880	3.46804	1.7826	2.8156	2.43504
Bo8g108040	1.67822	1.0492	1.30732	1.42009
Bo9g139340	7.65696	5.50507	6.54163	6.6204
Bo8g081490	1.97375	1.4874	1.44317	2.01798
Bo7g103960	1.75803	1.65958	1.32847	2.08914
Bo5g131590	-3.64013	-2.70084	-1.97286	-4.36811
Bo6g094990	1.28454	1.02614	1.153	1.15767
Bo3g015250	-3.9521	-1.45104	-1.08016	-4.32298
Bo5g092900	1.66544	1.35307	1.69216	1.32634
Bo9g184700	-2.87095	-1.67247	-1.75362	-2.7898
Bo9g160340	1.22934	1.01991	1.20031	1.04894
Bo4g030610	-4.44309	-2.05796	-1.16964	-5.33141
Bo3g071760	1.57239	1.52522	1.459	1.63862
Bo1g047890	-3.62631	-4.63064	-5.83091	-2.42604
Bo5g115730	1.39093	1.95519	-1.3344	4.68052
Bo3g138360	1.62496	1.604	2.0703	1.15866
Bo2g041920	3.07261	4.18314	2.2592	4.99655
Bo5g146600	-1.37879	-1.37685	-1.19637	-1.55928
Bo9g130920	1.01374	1.08278	1.08047	1.01606
Bo2g009240	2.90087	1.86121	2.8218	1.94028
Bo8g044750	-1.2207	-2.00128	-1.77322	-1.44876
Bo9g008940	1.53144	1.61329	1.29342	1.85131
Bo3g077370	2.00449	1.2098	1.59755	1.61674
Bo7g080920	-2.97479	-1.1284	-1.24462	-2.85857
Bo2g075090	2.24998	2.66625	1.97964	2.93659
Bo1g105240	-1.96941	-1.17283	-1.4262	-1.71604
Bo6g096050	-3.56101	-1.95289	-2.46506	-3.04885
Bo8g090880	1.18765	1.25234	1.08003	1.35995
Bo2g048060	3.94923	1.97669	2.90075	3.02517
Bo8g100820	-5.06758	-2.94614	-3.68722	-4.32651
Bo5g151490	1.0763	1.07466	1.12045	1.03051
Bo6g072840	3.3118	2.18314	1.93728	3.55766
Bo1g056990	-3.31941	-3.33629	-4.51722	-2.13848
Bo6g031750	-1.01013	2.79981	-2.18302	3.9727
Bo8g077560	-4.08355	-3.15161	-3.41625	-3.81891
Bo7g066880	1.11841	-1.17121	-2.14245	2.08966
Bo7g005040	-3.06758	-1.54318	-1.18472	-3.42604
Bo1g091640	2.10535	1.65872	1.80517	1.9589
Bo9g013870	1.54072	1.19306	1.05671	1.67706
Bo5g138240	-1.41884	-1.87059	-1.13801	-2.15142
Bo1g037360	2.83375	3.47171	3.65469	2.65077
Bo14614s010	7.4243	8.83811	8.93669	7.32572
Bo7g014190	3.99985	3.90561	2.98167	4.92379
Bo8g082410	-1.24441	-1.18459	-1.3277	-1.1013
Bo1g005680	3.93629	4.426	3.08702	5.27526
Bo7g090860	2.7793	2.22378	1.93728	3.06581
Bo5g088310	1.40491	2.25353	-1.45177	5.1102
Bo1g139350	1.24341	1.16537	1.27118	1.1376
Bo6g018030	5.58482	1.40553	4.06656	2.92379
Bo9g029230	-1.47786	-2.43157	-2.71808	-1.19135
Bo8g117810	-2.71611	-1.06324	-1.47592	-2.30342
Bo8g115080	3.08047	2.23972	3.05275	2.26744
Bo8g016800	-2.18006	-1.40656	-1.22419	-2.36243
Bo1g055530	2.25338	1.17487	1.57286	1.85539
Bo9g022050	-2.86962	-3.76053	-3.89026	-2.73989
Bo1g046520	-4.38169	-2.77622	-3.00132	-4.15658
Bo9g008520	2.11206	1.00425	1.66964	1.44667
Bo00940s050	1.88921	1.69547	1.90257	1.68211
Bo4g186280	1.25735	1.72181	1.87587	1.10329
Bo2g101810	6.45992	5.19151	5.29009	6.36134
Bo2g161860	-1.34483	-1.83439	-1.36571	-1.81351
Bo6g086310	-1.28884	-1.37365	-1.26505	-1.39744
Bo8g049710	1.76531	1.98051	1.7051	2.04072
Bo8g027410	4.66544	4.12112	3.2592	5.52735
Bo9g127350	-1.63333	-1.49263	-1.04121	-2.08475
Bo3g026610	-3.39062	-1.5311	-1.08065	-3.84108
Bo00578s200	10.8919	5.35307	7.38963	8.85534
Bo2g041190	4.25735	3.6161	3.1072	4.76625
Bo5g018170	1.77323	1.78566	1.80401	1.75488
Bo8g109380	-4.08566	-2.7931	-1.73772	-5.14104
Bo3g005590	3.3118	1.88978	1.6097	3.59188
Bo8g112460	-1.50794	-1.30385	-1.52613	-1.28566
Bo3g040130	1.66383	1.93287	2.47842	1.11828
Bo9g008510	2.71634	1.43312	2.19507	1.95439
Bo7g056110	5.04876	1.69771	3.58113	3.16535
Bo9g111050	1.33564	1.60314	1.21526	1.72353
Bo4g098230	2.59559	1.74832	2.25502	2.08889
Bo1g053010	2.16974	1.02377	1.72846	1.46504
Bo5g140080	1.79816	1.5825	1.45016	1.9305
Bo09335s010	2.02037	1.74072	2.07981	1.68128
Bo6g115880	2.61043	2.95366	2.69092	2.87317
Bo9g153960	1.66292	2.44131	2.50287	1.60136
Bo1g051370	1.18835	1.14962	1.31314	1.02482
Bo2g013640	1.24828	1.03976	1.15294	1.13511
Bo8g109520	1.20565	1.19451	1.27057	1.12959
Bo2g082530	3.14187	4.18314	3.2592	4.06581
Bo3g057170	1.40424	1.22948	1.32623	1.30749
Bo3g130390	8.09106	7.00865	7.10723	7.99248
Bo6g095680	3.66544	5.09003	4.16609	4.58937
Bo8g038360	-1.18322	-1.45157	-1.32576	-1.30904
Bo4g047290	4.14187	4.70608	3.84417	5.00379
Bo4g064690	9.28228	4.71919	5.75575	8.24572
Bo7g014200	1.79053	1.60025	1.21029	2.18049
Bo9g120920	1.65961	1.71895	1.23417	2.14438
Bo6g079280	1.67953	4.05761	2.3494	3.38774
Bo8g065750	-1.2967	-2.77106	-2.33983	-1.72792
Bo3g170980	-1.0271	-2.85551	-2.70184	-1.18077
Bo3g064960	-4.51083	-2.68825	-2.83091	-4.36818
Bo9g095530	1.07774	1.23973	1.11415	1.20331
Bo9g176100	-3.2039	-2.84808	-1.34961	-4.70237
Bo8g006030	2.75331	1.90428	2.85481	1.80278
Bo5g008000	-1.09691	6.25863	-1.48594	6.64765
Bo6g119440	-1.42571	-1.30521	-1.17481	-1.55611
Bo1g124840	-1.50974	-2.43375	-2.099	-1.84449
Bo6g030940	-3.2406	-1.98678	-2.34566	-2.88172
Bo4g151550	-1.36063	-1.19768	-1.15019	-1.40812
Bo8g109280	-1.26881	-4.15745	-3.84845	-1.57781
Bo8g070420	-1.60766	-1.38851	-1.1455	-1.85067
Bo3g042100	1.86979	1.9365	1.81992	1.98638
Bo7g114260	2.39485	1.5471	2.23984	1.70212
Bo4g076710	2.43465	2.12425	2.20031	2.35859
Bo7g061700	-3.06694	-1.35939	-1.35679	-3.06954
Bo9g092690	1.87884	1.35871	1.93728	1.30028
Bo9g120790	1.92525	1.40774	1.0917	2.24129
Bo5g016790	-1.41987	-2.07097	-1.39346	-2.09738
Bo6g123890	-1.39418	-2.03862	-1.14812	-2.28469
Bo7g077780	2.10005	1.79498	2.02716	1.86787
Bo01122s020	4.3898	2.81541	3.89147	3.31374
Bo4g140430	3.61928	2.306	2.694	3.23128
Bo7g099150	3.83422	4.10407	2.30566	5.63263
Bo3g185630	3.92323	3.14076	3.14282	3.92117
Bo1g136160	1.84231	1.91184	1.79526	1.9589
Bo1g039850	1.87243	2.12458	2.53935	1.45766
Bo8g061410	-1.47739	-2.0426	-1.63981	-1.88017
Bo3g019360	2.14187	1.55153	2.62759	1.06581
Bo16290s010	3.00832	2.49801	2.57408	2.93226
Bo4g190130	-5.1021	-2.46072	-1.91072	-5.6521
Bo2g017820	1.90741	2.7681	1.52224	3.15327
Bo9g003850	-3.10301	-1.46684	-2.39688	-2.17298
Bo4g047330	1.09607	1.88675	1.77017	1.21265
Bo5g023570	2.03999	1.27625	1.79977	1.51647
Bo9g161400	-2.95499	-1.59822	-1.74455	-2.80866
Bo9g006040	1.6708	1.11167	3.96534	-1.18287
Bo4g045430	1.13644	1.1258	1.2274	1.03484
Bo4g187620	-2.2207	-3.56505	-3.23265	-2.5531
Bo8g082290	-1.18993	-1.60908	-1.34706	-1.45195
Bo4g187800	-1.19516	-1.36118	-1.47776	-1.07858
Bo9g032330	1.68192	1.52644	1.22565	1.98272
Bo4g001180	1.10198	1.45522	1.47784	1.07936
Bo6g030570	2.1246	1.25549	2.06852	1.31157
Bo1g016130	-4.72974	-3.17738	-2.9554	-4.95172
Bo4g169390	2.97837	3.61015	4.04878	2.53974
Bo6g118280	1.63254	1.13643	1.27778	1.49118
Bo5g010240	1.32021	1.88869	1.41727	1.79164
Bo1g115950	2.35896	2.30627	1.12751	3.53771
Bo5g051780	-1.66548	-1.13879	1.09339	-3.89766
Bo4g013470	4.2723	4.96912	5.0677	4.17372
Bo2g159060	-1.44309	-2.28563	-2.29976	-1.42895
Bo5g087010	3.94923	4.60655	3.74463	4.81115
Bo5g137040	1.49942	1.26721	1.08023	1.6864
Bo1g037040	1.38309	2.3784	-1.04988	4.81138
Bo4g195960	1.26224	1.64216	1.29693	1.60748
Bo01335s010	-1.66937	3.35307	-2.11003	3.79373
Bo9g117360	-1.08052	-1.08632	-1.06272	-1.10411
Bo5g082730	-1.73855	-1.72375	-1.94314	-1.51915
Bo8g093170	3.29715	4.92261	4.47784	3.74192
Bo2g010350	3.86434	3.35307	2.1072	5.1102
Bo8g091790	1.55691	1.38059	1.19362	1.74388
Bo6g117950	2.38288	2.74874	1.6873	3.44432
Bo1g037680	-2.78496	-2.16756	-2.26882	-2.6837
Bo6g062140	1.72684	1.88869	2.08023	1.5353
Bo6g077370	-2.34751	-1.30437	-1.0431	-2.60879
Bo2g011140	1.3118	1.91704	1.16364	2.06519
Bo8g107890	2.72684	3.08361	3.15967	2.65077
Bo4g124230	1.1814	2.0569	1.58753	1.65077
Bo00722s120	-7.09653	-6.4222	-6.13674	-7.38198
Bo3g153790	3.3118	3.99872	3.48982	3.8207
Bo00825s040	3.20077	2.18314	2.67424	2.70967
Bo00751s060	-2.49404	-2.46671	-2.20114	-2.75962
Bo1g059170	2.33583	1.39898	2.22869	1.50612
Bo00534s200	1.62276	1.05954	1.19767	1.48464
Bo4g186670	2.58933	-2.06952	-1.84408	2.36389
Bo2g028200	-2.25866	-1.79086	-1.29976	-2.74977
Bo2g160940	2.19574	2.04342	2.29636	1.9428
Bo9g036850	-2.14989	-1.52706	-2.12501	-1.55194
Bo6g124190	-1.41131	1.83207	-2.25859	2.67934
Bo7g061880	-2.31756	-2.78264	-2.52216	-2.57805
Bo4g177800	1.0264	3.81541	1.77599	3.06581
Bo3g023620	1.99602	3.04564	2.88069	2.16097
Bo3g065380	4.02166	4.67219	3.48146	5.21238
Bo7g044830	3.59253	2.45786	3.98458	2.06581
Bo1g098630	-3.04427	-3.38733	-5.12654	-1.30507
Bo3g009400	1.54938	1.68483	1.56825	1.66596
Bo8g071340	3.08047	1.64971	2.60024	2.12994
Bo3g093990	4.8759	5.55653	4.21056	6.22186
Bo3g155730	2.95413	3.76122	2.25232	4.46303
Bo6g064480	1.77547	2.69729	2.39895	2.0738
Bo7g116530	-1.3775	-1.6693	-1.31906	-1.72774
Bo5g002760	2.08053	2.15879	2.25632	1.983
Bo8g118070	2.37249	1.82184	1.69145	2.50287
Bo9g065480	6.09607	4.25863	3.39671	6.95799
Bo7g110790	3.14187	5.47672	5.67477	2.94382
Bo6g125820	1.23917	1.12711	1.16922	1.19706
Bo3g080150	3.19209	3.70822	3.85936	3.04096
Bo4g029680	3.64172	2.7681	1.84417	4.56566
Bo2g012500	2.05614	1.88506	2.16757	1.77363
Bo7g114800	-1.87193	-1.04211	-1.02208	-1.89196
Bo1g040290	-1.92739	-2.27888	-2.8148	-1.39147
Bo9g159830	-1.26412	-2.58173	-1.79065	-2.0552
Bo9g081860	1.49196	2.01544	1.71115	1.79625
Bo1g065190	1.68244	1.44618	1.52224	1.60638
Bo6g028160	1.3317	-1.68628	-1.36229	1.00771
Bo2g159220	-3.32558	-4.66161	-4.32871	-3.65847
Bo9g074490	3.6013	4.90561	3.98167	4.52524
Bo4g187540	2.45022	2.04436	1.78321	2.71137
Bo8g117890	2.0218	1.49808	1.91201	1.60786
Bo5g052290	2.10413	2.10759	1.06365	3.14807
Bo6g125790	1.21226	2.16607	2.00766	1.37067
Bo7g063880	-2.85813	-1.69305	-1.35085	-3.20033
Bo3g182720	5.37344	6.9905	4.2592	8.10473
Bo3g003330	3.24141	5.88358	3.15229	5.9727
Bo4g053930	3.72385	1.82838	3.2144	2.33783
Bo5g145240	3.86979	2.03114	2.1072	3.79373
Bo1g105440	1.77089	4.79981	1.03457	5.53613
Bo8g064890	-5.59959	-4.59165	-3.48226	-6.70898
Bo8g065100	-3.13425	-3.27629	-3.01692	-3.39362
Bo4g098400	2.40354	3.04342	1.36049	4.08647
Bo7g107470	-2.4904	-1.93465	-1.847	-2.57804
Bo5g070620	1.02792	1.77875	-1.27904	4.08571
Bo9g014010	-3.98741	-5.81011	-6.21948	-3.57805
Bo7g091030	1.04759	1.70338	1.5809	1.17007
Bo00916s040	2.2504	2.32065	1.98167	2.58937
Bo3g143330	7.02452	4.23625	6.31231	4.94845
Bo3g088360	-2.68027	-2.02852	-2.10688	-2.60191
Bo7g096550	-4.93218	-4.38671	-4.06273	-5.25617
Bo1g003330	-1.69841	-2.03136	-1.77748	-1.95229
Bo1g003550	2.03999	2.14007	1.52224	2.65783
Bo6g106940	3.814	1.18044	1.42812	3.56633
Bo9g164350	1.03096	1.19016	-1.34201	3.56313
Bo3g034380	2.04271	2.70698	1.58141	3.16828
Bo3g012270	7.52989	7.38478	5.87587	9.03879
Bo4g013300	-1.91867	-1.71252	-1.82628	-1.80491
Bo2g160950	2.72684	4.01964	3.20262	3.54386
Bo8g067410	1.18214	-1.00668	-2.05368	2.22913
Bo3g185020	7.39401	7.86121	5.76735	9.48788
Bo01899s010	2.36427	4.10914	2.60024	3.87317
Bo4g158700	-1.55202	-1.13879	-1.20023	-1.49058
Bo5g049270	1.05583	4.71919	-1.7746	7.54963
Bo02403s010	2.70707	3.94213	2.51896	4.13024
Bo01178s060	-2.05251	-1.4492	-1.41175	-2.08995
Bo1g108940	-2.39175	-3.09744	-2.93269	-2.55649
Bo9g117620	-1.92006	-1.50136	-1.82826	-1.59315
Bo8g013930	1.24267	1.34165	1.12398	1.46034
Bo2g082620	3.41489	3.12174	1.39045	5.14618
Bo1g097980	3.22934	2.44618	2.84417	2.83135
Bo7g033050	-2.717	-2.55189	-2.47956	-2.78934
Bo8g064940	3.09607	1.95314	3.27713	1.77208
Bo7g083800	1.05125	1.3192	1.02399	1.34646
Bo9g124860	1.71871	1.17625	1.75386	1.1411
Bo3g040150	8.57052	8.26884	8.30537	8.53398
Bo6g117860	-1.66363	-2.68842	-2.88644	-1.46562
Bo8g011170	1.10469	2.20083	1.92529	1.38022
Bo1g039560	2.3118	2.02108	2.28979	2.04309
Bo9g165680	2.65645	4.81541	2.08412	5.38774
Bo7g054650	-2.18888	-1.566	-1.2746	-2.48028
Bo4g041190	-1.89766	-1.3252	-1.4142	-1.80866
Bo1g067290	-4.40245	-3.70357	-3.60705	-4.49897
Bo5g148320	1.12123	1.56206	1.19084	1.49245
Bo6g022240	1.65408	1.66677	1.33566	1.98519
Bo2g023480	3.30903	3.22496	2.53051	4.00349
Bo3g091570	-4.51714	-4.33618	-4.67516	-4.17816
Bo5g136370	1.70822	1.09003	1.46565	1.3326
Bo9g177250	1.21186	1.46599	1.52294	1.15491
Bo6g028110	-5.31237	-5.98845	-8.17993	-3.12089
Bo1g141290	2.01008	2.27907	1.37785	2.9113
Bo9g176280	-4.81232	-3.30871	-4.01692	-4.10411
Bo4g136520	-5.1801	-3.80175	-2.72569	-6.25617
Bo9g159950	1.23972	1.11415	1.18387	1.17
Bo7g058110	1.33349	-1.21679	-2.76727	2.88397
Bo9g078540	-1.36063	-2.46726	-2.27572	-1.55217
Bo6g093070	1.47179	2.31826	2.00576	1.7843
Bo1g141350	1.10871	4.23045	1.43204	3.90711
Bo02178s010	5.68619	4.88666	2.43978	8.13307
Bo7g061970	-1.55857	-2.88698	-2.08509	-2.36045
Bo2g056200	5.63728	4.71919	4.62533	5.73115
Bo3g002500	-1.30173	-2.74311	-1.94073	-2.10411
Bo4g052340	5.74623	4.49963	4.59821	5.64765
Bo3g147670	2.42518	2.10914	2.15772	2.3766
Bo1g121610	-1.37094	-1.02106	-1.18893	-1.20308
Bo2g041320	4.75265	4.60055	5.01765	4.33555
Bo7g103890	4.00437	4.16499	1.78162	6.38774
Bo7g105680	2.46956	1.56465	1.46934	2.56487
Bo7g075740	1.49811	1.08838	1.30789	1.2786
Bo1g037050	2.63126	1.0056	1.62915	2.00771
Bo2g003990	3.0294	2.12425	2.20031	2.95334
Bo3g099280	-1.54263	-1.42581	-1.38044	-1.58799
Bo2g165420	1.45638	1.04408	1.04419	1.45627
Bo2g134060	1.72684	2.28748	2.04161	1.9727
Bo1g122790	-1.035	-1.94614	-1.44124	-1.53991
Bo3g024270	2.97522	1.91432	2.11592	2.77363
Bo6g032960	-2.03061	-5.16716	-3.04833	-4.14944
Bo8g066190	1.11386	1.4087	1.48476	1.0378
Bo2g095640	-1.13566	3.35307	-2.47776	4.69517
Bo3g023740	2.93221	3.52309	3.66235	2.79295
Bo1g156280	1.77414	-3.30871	-2.79969	1.26512
Bo6g077890	2.68124	2.57107	2.9729	2.27941
Bo1g055510	1.98987	1.44618	1.4227	2.01334
Bo2g075530	-1.01485	-1.33559	-1.12782	-1.22262
Bo7g110880	1.44661	1.21757	1.46411	1.20006
Bo7g063630	1.22125	1.48349	1.45377	1.25097
Bo8g094330	-2.38775	-1.83923	-1.63965	-2.58732
Bo1g056710	-2.90562	-2.42082	-2.84456	-2.48188
Bo7g018660	1.68029	1.00805	1.08412	1.60423
Bo4g194410	-9.63608	-6.16626	-9.7941	-6.00824
Bo7g077390	-1.60437	3.52418	-1.51524	3.43504
Bo4g187220	-2.59901	-3.64358	-4.11771	-2.12487
Bo9g154010	1.11016	4.27907	2.83157	2.55766
Bo3g012430	1.48262	1.13685	1.02899	1.59047
Bo8g107040	1.24444	1.79551	1.49154	1.54841
Bo5g039820	-1.5102	-1.21279	-1.27423	-1.44876
Bo5g004920	-2.4602	-1.22161	-1.1471	-2.53471
Bo3g018460	1.4638	1.12425	1.00766	1.58038
Bo8g079990	1.87884	1.5713	1.47422	1.97593
Bo1g147570	1.2702	1.65377	1.11092	1.81304
Bo7g098190	-3.76502	-3.5311	-2.96962	-4.32651
Bo3g060660	5.18627	5.74386	5.81992	5.11021
Bo3g058940	-2.96246	-1.84506	-1.24106	-3.56646
Bo00722s110	-6.25901	-8.41491	-7.4636	-7.21031
Bo00866s020	-2.03398	-4.47779	-3.4085	-3.10327
Bo1g111250	-2.06758	-2.65336	-2.46482	-2.25612
Bo9g028200	-1.2207	-1.50616	-1.17376	-1.5531
Bo5g007710	1.34221	1.02451	1.19433	1.17239
Bo4g192980	1.04616	1.64971	-1.02425	3.72012
Bo7g092940	-1.06052	-1.53788	-1.13236	-1.46604
Bo4g025890	-1.99985	-1.46689	-1.35724	-2.1095
Bo1g047860	2.54632	1.63626	2.09625	2.08633
Bo5g007160	2.06244	2.59818	1.45185	3.20877
Bo1g078530	-2.05976	-3.19768	-3.00132	-2.25612
Bo5g007000	1.81596	1.38478	1.18073	2.02001
Bo2g017930	3.55256	-2.05025	-3.29246	4.79476
Bo1g005280	1.18418	1.169	1.21029	1.14289
Bo5g151360	-1.84564	-1.62421	-1.41636	-2.05349
Bo1g003620	-1.1593	-1.61009	-1.71182	-1.05757
Bo6g032990	-6.43102	-8.39508	-9.98501	-4.84108
Bo2g155220	-1.29755	-1.88725	-1.90268	-1.28211
Bo3g034900	3.96872	3.59095	3.18158	4.37809
Bo4g134780	1.84049	1.51046	1.18976	2.16119
Bo2g108930	4.84231	1.77875	5.02474	1.59633
Bo4g013460	6.58482	6.56165	6.63771	6.50875
Bo5g004230	1.87509	1.08785	1.49704	1.4659
Bo2g079160	-5.22736	-1.32099	-1.31648	-5.23187
Bo3g143320	2.43138	1.70921	1.93728	2.20331
Bo7g117490	-2.82369	-1.62157	-1.88585	-2.55942
Bo1g077010	-5.83907	-5.41418	-5.99709	-5.25617
Bo4g151820	-2.39212	-2.78612	-1.7225	-3.45575
Bo1g105330	-2.0418	-1.37052	-1.47503	-1.93729
Bo8g067430	-1.93165	-1.62409	-1.69424	-1.8615
Bo9g175080	-3.26716	-2.22604	-1.98417	-3.50903
Bo1g020110	3.38288	1.82057	1.60713	3.59633
Bo3g138550	1.88318	2.939	2.09945	2.72272
Bo8g045810	-4.76502	-6.89418	-5.99709	-5.66211
Bo9g139370	3.25735	3.94868	5.6097	1.59633
Bo7g077630	-4.53055	-2.17441	-2.41322	-4.29174
Bo1g107160	2.36427	3.00169	2.6303	2.73566
Bo1g003310	2.57583	2.96641	2.23705	3.3052
Bo9g101130	4.58245	3.5206	4.61374	3.48931
Bo8g043490	3.78573	5.32064	4.39671	4.70967
Bo1g102110	-4.10605	-5.81011	-6.33812	-3.57805
Bo8g117200	-2.63774	-2.41889	-1.61994	-3.43669
Bo1g152080	4.16253	3.56165	3.2592	4.46498
Bo2g058980	-1.09914	-2.51383	-1.76316	-1.8498
Bo3g031310	1.53207	1.83873	2.12454	1.24627
Bo3g147650	1.54042	2.54283	2.31326	1.76999
Bo6g066480	1.39262	1.13073	1.03254	1.49081
Bo3g010540	-2.06062	-1.80689	-1.5724	-2.29511
Bo9g005770	2.21822	1.20699	1.34445	2.08076
Bo8g102210	1.92804	1.65738	1.32819	2.25724
Bo9g175060	-3.21064	-2.48456	-2.05267	-3.64253
Bo2g051390	2.58347	1.25353	1.92749	1.90951
Bo2g061290	-2.98937	-1.26807	-1.26436	-2.99308
Bo2g062980	-1.83116	-1.30871	-1.62072	-1.51915
Bo4g002240	2.4306	1.46481	1.46647	2.42894
Bo2g095130	2.20077	2.38275	1.77494	2.80858
Bo1g116200	1.30542	1.62145	1.73093	1.19594
Bo7g089110	-1.42431	-1.3971	-1.81447	-1.00695
Bo8g106830	-1.7969	-2.0433	-2.1575	-1.6827
Bo8g049770	2.07148	2.01649	1.15967	2.92831
Bo4g020890	-2.30695	-2.23224	-2.60329	-1.9359
Bo4g195140	2.20199	1.10927	6.37137	-3.0601
Bo6g121360	-2.40307	-2.72375	-2.43046	-2.69637
Bo9g065510	2.61802	2.13782	1.52839	3.22745
Bo5g111160	1.63303	1.18004	1.45987	1.3532
Bo8g098150	-3.29405	-2.23754	-1.72841	-3.80318
Bo4g046140	-3.18763	-1.89011	-1.73326	-3.34447
Bo4g083400	1.93629	1.49645	1.1271	2.30564
Bo6g086170	2.84231	1.86121	3.1072	1.59633
Bo4g127340	-1.10214	-1.30296	-1.07814	-1.32697
Bo8g097910	-1.51648	-1.26972	-1.48419	-1.30201
Bo6g105220	-2.15296	-1.8226	-2.22923	-1.74633
Bo3g055750	1.16357	-1.59822	-1.52216	1.08751
Bo9g054510	-3.19311	-2.63355	-2.39771	-3.42895
Bo6g097080	1.19518	2.0799	1.40078	1.8743
Bo1g095780	-3.55857	-1.85499	-1.95581	-3.45775
Bo3g176080	-5.9799	-4.38395	-3.86257	-6.50128
Bo3g182700	2.72684	5.53364	3.6097	4.65077
Bo5g144980	1.38423	1.54343	1.84088	1.08679
Bo1g007470	-5.41272	-2.66002	-1.86243	-6.21031
Bo4g030540	2.05208	1.2999	1.11492	2.23706
Bo5g038630	2.82362	1.32343	1.0899	3.05715
Bo5g149890	-4.6581	-1.13879	-2.58259	-3.2143
Bo9g026190	1.44793	1.21916	1.4355	1.23159
Bo3g130050	2.13326	1.23736	1.4757	1.89493
Bo4g098740	-1.7157	-1.34533	-1.79673	-1.2643
Bo9g058690	-1.62631	-1.55382	-1.43859	-1.74154
Bo01466s010	-3.89375	-1.30385	-1.37588	-3.82171
Bo5g035030	1.5233	2.9597	2.3114	2.17161
Bo01483s010	-3.44309	-4.30871	-5.23265	-2.51915
Bo8g104050	1.98522	1.36775	1.38547	1.9675
Bo3g032350	3.45519	2.86412	2.50206	3.81725
Bo5g143400	-2.29493	-1.89321	-1.54675	-2.64138
Bo1g011270	1.59678	1.09751	1.19824	1.49605
Bo4g021590	5.90973	4.70608	4.80466	5.81115
Bo1g011460	1.98498	1.6848	2.29495	1.37483
Bo7g080840	1.77791	1.14361	1.21968	1.70185
Bo8g011290	1.90087	1.07623	1.45185	1.52524
Bo4g186390	7.39926	8.35378	7.49186	8.26118
Bo3g042540	1.66304	1.50684	1.89821	1.27167
Bo7g042340	-5.45574	-2.01326	-2.00132	-5.46767
Bo1g025800	-5.67017	-3.01767	-2.01266	-6.67519
Bo3g055700	2.87884	3.08361	3.15967	2.80278
Bo4g190030	2.77818	2.52603	2.21369	3.09052
Bo3g034260	-6.31428	-8.14441	-7.51887	-6.93981
Bo1g045270	1.51256	1.61369	1.48417	1.64208
Bo4g178080	-2.07846	-3.57877	-3.23761	-2.41962
Bo6g094550	1.45239	1.0693	1.16827	1.35341
Bo8g065810	-1.34107	-1.05559	-1.06272	-1.33394
Bo3g030310	4.20111	5.19246	3.61402	5.77955
Bo6g066470	5.35133	3.6941	3.1852	5.86023
Bo7g054630	2.03173	1.13039	1.49678	1.66535
Bo4g120010	-3.44309	-1.33143	-1.42529	-3.34923
Bo2g008790	1.44483	1.2909	1.34505	1.39068
Bo8g030940	-4.90252	-4.97361	-6.13459	-3.74154
Bo8g043250	-2.52598	-1.87864	-2.04092	-2.3637
Bo1g094360	-2.18005	-4.09298	-4.70658	-1.56646
Bo6g064820	1.09385	1.13484	1.17613	1.05255
Bo6g079880	-4.6327	-4.50466	-3.89844	-5.23892
Bo5g004350	4.1115	4.96912	2.52224	6.55838
Bo3g003750	9.24703	5.32064	6.35721	8.21047
Bo8g112270	3.26463	1.68672	2.81863	2.13272
Bo5g121380	-1.96257	-1.84678	-1.49719	-2.31217
Bo8g106390	2.24165	2.32254	1.87745	2.68674
Bo7g117510	3.43545	6.67907	2.68318	7.43134
Bo1g025600	-2.15581	-1.08434	-1.19048	-2.04967
Bo7g010150	1.16234	-1.17015	1.31579	-1.3236
Bo5g014860	-1.76117	-2.80574	-3.36169	-1.20522
Bo4g025290	4.6013	3.10914	2.60024	5.1102
Bo8g097820	-1.79713	-1.66006	-1.11508	-2.34211
Bo6g109190	1.22934	1.49312	1.26299	1.45947
Bo8g059990	-1.14359	-2.28241	-1.71173	-1.71426
Bo4g195950	1.28438	1.09285	1.17921	1.19802
Bo3g179500	2.05748	1.62675	1.15027	2.53396
Bo3g055070	3.40582	6.3584	2.97503	6.78919
Bo3g181300	-2.63072	-1.79086	-1.61292	-2.80866
Bo7g114380	3.346	2.75074	1.65277	4.44397
Bo2g050630	-7.75244	-8.18932	-7.22007	-8.72168
Bo1g010000	-2.65649	-2.15259	-2.68421	-2.12487
Bo4g038720	-1.09691	-1.38164	-1.03848	-1.44008
Bo02863s010	1.08638	1.68139	1.02953	1.73824
Bo07665s010	-3.94559	-1.30871	-1.73515	-3.51915
Bo9g160360	1.44918	1.67786	1.49573	1.63131
Bo8g090820	-1.18675	-1.79267	-1.04943	-1.92999
Bo8g036740	-3.16798	-2.92348	-1.17618	-4.91528
Bo6g095020	1.43955	5.25863	-1.18826	7.88643
Bo2g127090	-1.47765	2.38478	-1.35508	2.26221
Bo4g030080	-4.87732	-3.72375	-3.36571	-5.23536
Bo3g039880	3.84231	2.36371	3.02474	3.18129
Bo1g019210	1.38173	1.24928	1.51425	1.11676
Bo2g167950	3.78573	2.03114	3.1072	2.70967
Bo5g079990	3.49237	2.47002	3.54608	2.41631
Bo8g087280	3.19024	3.50507	3.1217	3.57361
Bo8g079340	1.24516	1.08361	1.20406	1.1247
Bo6g095120	-2.58748	-1.81369	-1.20711	-3.19406
Bo5g095730	1.56083	1.41994	1.1819	1.79887
Bo8g086930	-1.75008	-1.1625	-1.39735	-1.51524
Bo9g174230	6.23463	3.94868	3.6097	6.57361
Bo9g172290	5.6013	4.94868	5.02474	5.52524
Bo6g092690	-2.26621	-1.16981	-1.64769	-1.78834
Bo12190s010	2.3118	3.32791	2.18158	3.45813
Bo3g060400	1.00999	1.26959	1.03574	1.24384
Bo4g117140	-5.28439	-2.13879	-2.31906	-5.10411
Bo9g030930	-2.08849	-1.04579	-1.08677	-2.04751
Bo4g022780	-2.27316	-4.22625	-2.47776	-4.02165
Bo1g037850	6.2504	7.9791	6.11718	8.11232
Bo3g109360	-2.26754	-1.61041	-1.66398	-2.21397
Bo4g098480	5.70084	-1.06306	3.58935	1.04843
Bo1g105530	4.63373	4.79195	4.86801	4.55766
Bo2g100410	-4.94559	-1.91901	-1.94855	-4.91604
Bo5g015210	1.16959	1.00082	1.0518	1.11862
Bo6g003380	2.70857	2.89505	3.54698	2.05665
Bo4g021130	-2.53827	-2.56647	-3.20415	-1.90059
Bo6g039700	-1.84205	-1.00983	-1.72434	-1.12754
Bo8g092430	-1.17315	1.11794	1.4623	-1.51751
Bo3g040010	1.93705	2.27109	2.38897	1.81917
Bo2g159320	-2.1702	-1.56694	-1.77558	-1.96155
Bo1g065230	-2.2903	-2.16018	-1.61082	-2.83966
Bo5g009660	4.73198	1.33926	4.22268	1.84856
Bo8g100650	-5.54929	-3.51225	-2.29445	-6.76708
Bo9g133320	2.94923	2.05761	3.13367	1.87317
Bo2g136660	-1.3727	3.56165	-4.14364	6.3326
Bo3g022290	1.21463	3.33926	2.3647	2.18919
Bo7g097180	-3.55857	-4.18318	-3.76316	-3.97858
Bo5g108530	-1.38506	-1.10131	-1.25845	-1.22792
Bo6g035980	1.94923	2.23972	1.63771	2.55124
Bo7g036480	-1.47078	-1.15438	-1.57808	-1.04708
Bo1g051400	1.5611	1.17769	1.55541	1.18338
Bo3g040120	8.46865	7.34848	7.53146	8.28567
Bo2g105110	1.36188	1.29263	1.6345	1.02001
Bo2g026820	-4.66777	-4.72719	-4.09813	-5.29683
Bo6g032890	-3.36835	-3.76395	-2.88388	-4.24843
Bo7g083770	-2.15015	-1.16463	-1.26511	-2.04967
Bo4g149760	-2.30879	-1.2457	-1.58233	-1.97216
Bo1g078610	-6.25411	-6.68982	-6.41212	-6.5318
Bo2g137070	-3.81232	-4.97361	-6.04439	-2.74154
Bo2g156250	2.29987	1.29417	1.2592	2.33484
Bo8g082350	-4.21568	-1.80175	-1.83531	-4.18212
Bo9g018170	-1.99563	1.5197	2.0718	-2.54772
Bo5g123380	-3.79673	-2.46072	-2.26436	-3.99308
Bo4g179520	2.14187	1.66857	1.57471	2.23574
Bo9g177120	3.93938	3.27862	3.21029	4.00771
Bo4g195600	1.45415	1.09116	1.3478	1.19752
Bo2g146620	4.80281	-1.16853	5.48274	-1.84846
Bo9g153920	1.28323	2.22161	1.41967	2.08518
Bo8g095790	-1.18449	-1.6693	-1.65657	-1.19722
Bo3g060340	1.78377	2.6929	1.11143	3.36524
Bo7g057730	3.69485	3.88358	3.71172	3.86671
Bo1g023780	-2.55857	-5.55857	-6.3756	-1.74154
Bo3g162880	-1.02478	-1.75852	-1.48653	-1.29676
Bo3g012260	1.14506	1.12044	1.05948	1.20602
Bo1g039770	2.47635	2.72968	2.81968	2.38635
Bo5g143590	-5.45804	-2.0886	-1.79227	-5.75437
Bo5g050600	1.03695	1.09581	1.1244	1.00837
Bo3g055440	3.6273	3.56165	2.53818	4.65077
Bo01179s020	-2.79673	-5.18318	-4.58629	-3.39362
Bo3g023690	-1.96386	-2.92312	-2.2319	-2.65507
Bo7g075680	1.58853	1.54335	1.14791	1.98397
Bo4g198630	1.32517	1.5416	1.29422	1.57256
Bo3g055890	-1.07225	-1.40728	-1.46127	-1.01825
Bo2g005290	-1.52109	-1.11968	-1.06272	-1.57805
Bo1g084870	1.2558	1.62333	1.17615	1.70298
Bo2g075620	-3.76502	-4.85303	-2.96962	-5.64843
Bo4g031150	3.08365	2.43457	1.90729	3.61092
Bo4g195930	3.6013	5.50507	3.58113	5.52524
Bo4g188600	-2.24717	-4.99677	-5.25912	-1.98482
Bo9g176530	2.97837	2.05386	2.12992	2.90231
Bo6g083700	1.57985	1.71043	1.94955	1.34073
Bo8g040860	3.48765	1.99872	1.81174	3.67462
Bo6g114730	-1.67755	-2.05025	-1.5773	-2.15051
Bo9g091180	2.37891	2.57742	2.65348	2.30285
Bo1g022110	1.05261	-2.06479	1.31579	-2.32797
Bo4g184720	1.81172	1.28075	1.63435	1.45813
Bo2g023780	-1.27316	-1.61683	-1.5773	-1.3127
Bo1g016650	-1.84122	-1.62535	-1.62468	-1.84189
Bo8g091380	-2.80299	-3.78725	-3.00758	-3.58265
Bo3g035390	2.22279	1.90074	1.44629	2.67725
Bo3g030220	-1.71167	-1.15527	-1.13153	-1.73541
Bo1g071040	1.2216	2.16077	1.21481	2.16756
Bo1g086060	-1.01791	-1.59969	-1.54119	-1.07641
Bo5g043830	1.40839	1.69033	1.21246	1.88626
Bo5g041340	1.9869	2.22378	1.35231	2.85837
Bo3g177110	-1.60019	-2.5913	-2.79208	-1.39941
Bo3g039350	2.12638	1.89396	1.71437	2.30597
Bo7g005530	2.72684	-1.72375	2.43978	-1.43669
