# Supplementary material for: Differentially Expressed Genes Associated with the Cabbage Yellow-Green-Leaf Mutant in the ygl-1 Mapping Interval with Recombination Suppression
Source: Int J Mol Sci. 2018 Sep 27;19(10):2936. doi: 10.3390/ijms19102936 (PMC6212964; doi:10.3390/ijms19102936)
Supplement: Supplementary file 1 [file ijms-19-02936-s001.zip › Supplementary material/Supplementary Table 5.xls]

## Sheet: BC_normal vs BC_yellow
GeneID	BC_normal	BC_yellow	log2Fold	pvalue	qvalue	Diff	Cellular_Component	Biological_Process	Molecular_Function	Pathway
Bo1g059400	128.362	0.001	-8.23235	2.68877e-30	3.71673e-29	Down	-	-	-	-
Bo1g060530	159.015	1.01922	-7.51383	1.47793e-39	2.57762e-38	Down	-	-	-	-
Bo1g060550	219.364	115.172	-1.15781	7.74027e-13	5.13235e-12	Down	GO:0005634//nucleus;GO:0005829//cytosol	GO:0008152//metabolic process	GO:0004301//epoxide hydrolase activity	K08726//Peroxisome;Metabolic pathways;Microbial metabolism in diverse environments;Arachidonic acid metabolism;Chloroalkane and chloroalkene degradation
Bo1g060640	15.3268	0.001	-5.16626	2.44745e-05	8.43117e-05	Down	-	GO:0010200//response to chitin;GO:0009407//toxin catabolic process;GO:0010583//response to cyclopentenone	-	-
Bo1g065170	12.453	0.001	-4.8667	0.000160748	0.000491926	Down	-	-	-	-
Bo1g065230	976.123	255.825	-2.16018	3.17806e-124	1.74353e-122	Down	GO:0005886//plasma membrane;GO:0016021//integral component of membrane;GO:0009506//plasmodesma	GO:0009062//fatty acid catabolic process;GO:0007568//aging	-	-
Bo1g067290	68.0125	6.11534	-3.70357	2.20512e-16	1.7912e-15	Down	-	-	-	-
Bo1g072170	19.1584	0.001	-5.48819	2.14037e-06	8.45595e-06	Down	-	-	-	-
Bo1g073600	2131.38	814.36	-1.61632	2.12126e-182	1.73063e-180	Down	GO:0005634//nucleus;GO:0005737//cytoplasm	GO:0000304//response to singlet oxygen;GO:0035304//regulation of protein dephosphorylation;GO:0001666//response to hypoxia;GO:0010942//positive regulation of cell death;GO:0050832//defense response to fungus;GO:0031348//negative regulation of defense resp	GO:0042803//protein homodimerization activity;GO:0016298//lipase activity;GO:0004871//signal transducer activity	K18875//Plant-pathogen interaction
Bo1g076800	43.1065	15.2883	-1.72375	1.80812e-05	6.32862e-05	Down	GO:0016020//membrane	GO:0006810//transport	GO:0005215//transporter activity	-
Bo1g077010	18.2005	0.001	-5.41418	3.90804e-06	1.49615e-05	Down	-	-	-	-
Bo1g078300	136.025	48.9227	-1.70357	4.24594e-14	3.04222e-13	Down	GO:0005829//cytosol;GO:0005634//nucleus	GO:0008152//metabolic process	GO:0052689//carboxylic ester hydrolase activity	K13258//Isoflavonoid biosynthesis;Biosynthesis of secondary metabolites;K03575//Base excision repair;K02923//Ribosome;K14493//Plant hormone signal transduction
Bo1g078490	242.354	70.3264	-2.01326	1.43267e-29	1.9439e-28	Down	GO:0005634//nucleus	GO:0006281//DNA repair;GO:0090305//nucleic acid phosphodiester bond hydrolysis	GO:0008821//crossover junction endodeoxyribonuclease activity;GO:0046872//metal ion binding;GO:0003677//DNA binding	-
Bo1g078530	23.9481	3.05767	-3.19768	4.39287e-06	1.66904e-05	Down	-	-	-	-
Bo1g078610	44.0644	0.001	-6.68982	1.12001e-12	7.36166e-12	Down	-	-	-	-
Bo1g078620	2790.43	1622.6	-1.01045	7.02097e-116	3.57889e-114	Down	GO:0048046//apoplast;GO:0009505//plant-type cell wall;GO:0005794//Golgi apparatus;GO:0005774//vacuolar membrane;GO:0005829//cytosol	GO:0055114//oxidation-reduction process;GO:0009416//response to light stimulus;GO:0042742//defense response to bacterium;GO:0050832//defense response to fungus;GO:0009735//response to cytokinin;GO:0052033//pathogen-associated molecular pattern dependent i	GO:0004601//peroxidase activity;GO:0046872//metal ion binding;GO:0020037//heme binding	K00430//Biosynthesis of secondary metabolites;Phenylpropanoid biosynthesis;Metabolic pathways
Bo1g078880	15.3268	0.001	-5.16626	2.44745e-05	8.43117e-05	Down	GO:0009507//chloroplast;GO:0005794//Golgi apparatus;GO:0005774//vacuolar membrane;GO:0005783//endoplasmic reticulum	GO:0009628//response to abiotic stimulus;GO:0044765//single-organism transport;GO:0044260//cellular macromolecule metabolic process;GO:0044238//primary metabolic process;GO:0006950//response to stress	-	K09486//Protein processing in endoplasmic reticulum
Bo1g078910	101.54	48.9227	-1.28174	1.27528e-07	5.70748e-07	Down	GO:0005774//vacuolar membrane;GO:0009507//chloroplast;GO:0005829//cytosol	GO:0006098//pentose-phosphate shunt;GO:0005975//carbohydrate metabolic process	GO:0016853//isomerase activity;GO:0017057//6-phosphogluconolactonase activity	K01057//Biosynthesis of antibiotics;Carbon metabolism;Microbial metabolism in diverse environments;Pentose phosphate pathway;Biosynthesis of secondary metabolites;Metabolic pathways
Bo1g081380	13.4109	0.001	-4.97361	8.53435e-05	0.000272484	Down	-	-	-	K19476//Endocytosis
Bo1g081390	72.8021	36.692	-1.21679	1.75309e-05	6.14894e-05	Down	-	-	-	K07466//Mismatch repair;Fanconi anemia pathway;DNA replication;Nucleotide excision repair;Homologous recombination
Bo1g084810	623.608	30.5767	-4.57841	1.03123e-153	7.05043e-152	Down	GO:0005634//nucleus	GO:0044036//cell wall macromolecule metabolic process;GO:0010089//xylem development;GO:0046686//response to cadmium ion;GO:0032259//methylation;GO:0006633//fatty acid biosynthetic process	GO:0008757//S-adenosylmethionine-dependent methyltransferase activity	K08241//Biosynthesis of secondary metabolites;alpha-Linolenic acid metabolism
Bo1g086060	234.691	90.7109	-1.59969	2.40949e-21	2.45565e-20	Down	GO:0005634//nucleus	GO:0006366//transcription from RNA polymerase II promoter;GO:0045893//positive regulation of transcription, DNA-templated	GO:0003713//transcription coactivator activity	-
Bo1g087310	1920.63	287.421	-2.96862	0	0	Down	GO:0005829//cytosol;GO:0005739//mitochondrion;GO:0005794//Golgi apparatus;GO:0009507//chloroplast;GO:0005788//endoplasmic reticulum lumen;GO:0048046//apoplast;GO:0009506//plasmodesma;GO:0005774//vacuolar membrane	GO:0046686//response to cadmium ion;GO:0006457//protein folding;GO:0055074//calcium ion homeostasis;GO:0009627//systemic acquired resistance;GO:0009644//response to high light intensity;GO:0009651//response to salt stress;GO:0042542//response to hydrogen	GO:0005509//calcium ion binding;GO:0051082//unfolded protein binding;GO:0030246//carbohydrate binding	K08057//Protein processing in endoplasmic reticulum;Chagas disease (American trypanosomiasis);Phagosome;HTLV-I infection;Antigen processing and presentation
Bo1g087500	12.453	1.01922	-3.83923	0.000374706	0.00108061	Down	GO:0016021//integral component of membrane	GO:0015908//fatty acid transport;GO:0048316//seed development;GO:0008152//metabolic process	GO:0015245//fatty acid transporter activity;GO:0005524//ATP binding;GO:0016887//ATPase activity	-
Bo1g087620	32.5694	8.15379	-2.22625	1.02564e-05	3.70392e-05	Down	GO:0005634//nucleus	-	-	-
Bo1g087800	57.4754	0.001	-7.07315	9.03968e-16	7.1235e-15	Down	-	-	-	-
Bo1g088020	118.782	5.09612	-4.77106	3.36962e-31	4.75547e-30	Down	-	-	-	-
Bo1g088070	84.2972	21.4037	-2.2059	1.69519e-12	1.10187e-11	Down	GO:0005887//integral component of plasma membrane	GO:0034976//response to endoplasmic reticulum stress;GO:0015770//sucrose transport;GO:0009408//response to heat;GO:0010167//response to nitrate;GO:0035428//hexose transmembrane transport;GO:0015706//nitrate transport;GO:0042542//response to hydrogen perox	GO:0005355//glucose transmembrane transporter activity;GO:0008506//sucrose:proton symporter activity	-
Bo1g089120	3812.53	2116.93	-1.07705	9.5621e-175	7.31131e-173	Down	GO:0016021//integral component of membrane	-	-	-
Bo1g090150	251.934	127.403	-1.21192	1.67787e-15	1.30115e-14	Down	GO:0016021//integral component of membrane;GO:0005774//vacuolar membrane	GO:0010119//regulation of stomatal movement;GO:0007030//Golgi organization;GO:0030007//cellular potassium ion homeostasis;GO:0006816//calcium ion transport;GO:0000271//polysaccharide biosynthetic process;GO:0009651//response to salt stress;GO:0010029//reg	GO:0015271//outward rectifier potassium channel activity;GO:0015269//calcium-activated potassium channel activity	-
Bo1g090200	36.4011	0.001	-6.41418	7.84358e-11	4.55324e-10	Down	GO:0044430//cytoskeletal part;GO:0005737//cytoplasm;GO:0043234//protein complex;GO:0015630//microtubule cytoskeleton	GO:0048449//floral organ formation;GO:0051567//histone H3-K9 methylation;GO:0051225//spindle assembly;GO:0010389//regulation of G2/M transition of mitotic cell cycle;GO:0031048//chromatin silencing by small RNA;GO:0042023//DNA endoreduplication;GO:0006275	GO:0003777//microtubule motor activity;GO:0000166//nucleotide binding	-
Bo1g091590	721.316	362.844	-1.21956	8.92913e-42	1.63951e-40	Down	GO:0005634//nucleus	GO:0009651//response to salt stress;GO:0009750//response to fructose;GO:0006833//water transport	-	-
Bo1g091690	30.6535	0.001	-6.16626	2.10791e-09	1.09378e-08	Down	GO:0005829//cytosol;GO:0005576//extracellular region	GO:0006281//DNA repair;GO:0010951//negative regulation of endopeptidase activity	GO:0004867//serine-type endopeptidase inhibitor activity	K13963//Amoebiasis
Bo1g091760	142.731	38.7305	-2.11003	4.20564e-19	3.90753e-18	Down	GO:0005634//nucleus	GO:0010029//regulation of seed germination;GO:0016567//protein ubiquitination	GO:0004842//ubiquitin-protein transferase activity;GO:0008270//zinc ion binding;GO:0016874//ligase activity	K08332//Regulation of autophagy
Bo1g091840	1532.68	879.59	-1.02943	1.88786e-66	5.34049e-65	Down	GO:0005829//cytosol	GO:0045454//cell redox homeostasis;GO:0010183//pollen tube guidance;GO:0080092//regulation of pollen tube growth;GO:0046686//response to cadmium ion;GO:0055114//oxidation-reduction process	GO:0047134//protein-disulfide reductase activity	-
Bo1g092870	191.584	46.8843	-2.25908	3.58951e-27	4.53054e-26	Down	GO:0009507//chloroplast	-	-	-
Bo1g093070	136.983	64.2111	-1.32138	3.34608e-10	1.85727e-09	Down	GO:0005634//nucleus	-	GO:0008270//zinc ion binding	-
Bo1g093130	72.8021	24.4614	-1.80175	9.15565e-09	4.54338e-08	Down	GO:0016021//integral component of membrane	GO:0006468//protein phosphorylation;GO:0007169//transmembrane receptor protein tyrosine kinase signaling pathway	GO:0005524//ATP binding;GO:0004672//protein kinase activity	K04733//Measles;Neurotrophin signaling pathway;Toxoplasmosis;Leishmaniasis;Chagas disease (American trypanosomiasis);Influenza A;Pertussis;NF-kappa B signaling pathway;Toll-like receptor signaling pathway;Tuberculosis;Apoptosis;K04730//Apoptosis;Epstein-B
Bo1g093140	106.329	13.2499	-3.23276	2.4166e-22	2.56789e-21	Down	-	-	-	-
Bo1g094360	29.6956	2.03845	-4.09298	2.09007e-08	1.00305e-07	Down	GO:0009507//chloroplast	GO:0008152//metabolic process	GO:0046872//metal ion binding;GO:0008716//D-alanine-D-alanine ligase activity;GO:0005524//ATP binding	-
Bo1g095760	260.555	0.001	-9.25372	3.71018e-53	8.54151e-52	Down	GO:0005634//nucleus	-	-	-
Bo1g095780	22.0322	7.13456	-1.85499	0.00126272	0.00333413	Down	GO:0005634//nucleus	-	-	-
Bo1g098630	1119.81	125.365	-3.38733	2.6853e-227	2.80538e-225	Down	GO:0005774//vacuolar membrane;GO:0016021//integral component of membrane;GO:0009507//chloroplast	GO:0015760//glucose-6-phosphate transport;GO:0009624//response to nematode;GO:0035436//triose phosphate transmembrane transport;GO:0007276//gamete generation;GO:0015714//phosphoenolpyruvate transport;GO:0080167//response to karrikin;GO:0009749//response t	GO:0071917//triose-phosphate transmembrane transporter activity;GO:0015297//antiporter activity;GO:0015152//glucose-6-phosphate transmembrane transporter activity;GO:0015120//phosphoglycerate transmembrane transporter activity;GO:0005315//inorganic phosph	-
Bo1g099920	753.885	420.939	-1.06901	1.30752e-35	2.08093e-34	Down	GO:0009570//chloroplast stroma;GO:0005829//cytosol	GO:0048364//root development;GO:0009082//branched-chain amino acid biosynthetic process;GO:0009651//response to salt stress;GO:0009553//embryo sac development;GO:0009555//pollen development;GO:0009220//pyrimidine ribonucleotide biosynthetic process	GO:0005507//copper ion binding;GO:0004160//dihydroxy-acid dehydratase activity	K01687//Pantothenate and CoA biosynthesis;Biosynthesis of secondary metabolites;Valine, leucine and isoleucine biosynthesis;Biosynthesis of antibiotics;Metabolic pathways;2-Oxocarboxylic acid metabolism;Biosynthesis of amino acids
Bo1g099960	547.932	299.652	-1.09899	1.79202e-27	2.29013e-26	Down	GO:0005794//Golgi apparatus;GO:0016020//membrane	GO:0016126//sterol biosynthetic process;GO:0016132//brassinosteroid biosynthetic process;GO:0006084//acetyl-CoA metabolic process	GO:0008375//acetylglucosaminyltransferase activity	K00771//Glycosaminoglycan biosynthesis - heparan sulfate / heparin;Glycosaminoglycan biosynthesis - chondroitin sulfate / dermatan sulfate;Metabolic pathways
Bo1g057530	1252.01	6833.89	2.22019	0	0	Up	GO:0009535//chloroplast thylakoid membrane;GO:0009522//photosystem I;GO:0009523//photosystem II;GO:0016021//integral component of membrane	GO:0009744//response to sucrose;GO:0071490//cellular response to far red light;GO:0071486//cellular response to high light intensity;GO:0009813//flavonoid biosynthetic process;GO:0071491//cellular response to red light;GO:0071492//cellular response to UV-	GO:0016168//chlorophyll binding	-
Bo1g059170	277.798	858.186	1.39898	5.16722e-52	1.16336e-50	Up	GO:0009507//chloroplast;GO:0005576//extracellular region;GO:0005783//endoplasmic reticulum	GO:0009620//response to fungus;GO:0009723//response to ethylene;GO:0009821//alkaloid biosynthetic process;GO:0009615//response to virus;GO:0009611//response to wounding;GO:0009751//response to salicylic acid;GO:0009753//response to jasmonic acid	GO:0016844//strictosidine synthase activity	K01757//Indole alkaloid biosynthesis;Biosynthesis of secondary metabolites;Metabolic pathways
Bo1g059440	21.0743	56.0573	1.18314	0.000661539	0.00183267	Up	-	-	-	-
Bo1g063760	113.993	291.498	1.12627	8.35121e-14	5.86679e-13	Up	GO:0005730//nucleolus	GO:0010162//seed dormancy process;GO:0016070//RNA metabolic process;GO:0009165//nucleotide biosynthetic process;GO:0009944//polarity specification of adaxial/abaxial axis;GO:0010467//gene expression;GO:0071840//cellular component organization or biogenesi	GO:0005488//binding	-
Bo1g065040	128.362	382.209	1.34587	8.12994e-23	8.80743e-22	Up	-	-	-	-
Bo1g065190	10.5372	33.6344	1.44618	0.00206822	0.00525268	Up	GO:0005737//cytoplasm	GO:0000956//nuclear-transcribed mRNA catabolic process;GO:0010048//vernalization response;GO:0010228//vegetative to reproductive phase transition of meristem;GO:0016926//protein desumoylation;GO:0050665//hydrogen peroxide biosynthetic process	-	-
Bo1g070700	0.001	11.2115	4.25863	0.00129653	0.00341686	Up	-	-	-	-
Bo1g070830	108.245	626.822	2.30548	1.54703e-74	4.92669e-73	Up	GO:0005634//nucleus	GO:0002679//respiratory burst involved in defense response;GO:0035556//intracellular signal transduction;GO:0010200//response to chitin;GO:0006355//regulation of transcription, DNA-templated	GO:0003700//sequence-specific DNA binding transcription factor activity	K14494//Plant hormone signal transduction
Bo1g070870	38.3169	95.807	1.09387	2.91785e-05	9.94771e-05	Up	GO:0005634//nucleus	GO:0006635//fatty acid beta-oxidation	GO:0080044//quercetin 7-O-glucosyltransferase activity;GO:0080043//quercetin 3-O-glucosyltransferase activity;GO:0047893//flavonol 3-O-glucosyltransferase activity	K00699//Chemical carcinogenesis;Metabolic pathways;Ascorbate and aldarate metabolism;Retinol metabolism;Pentose and glucuronate interconversions;Steroid hormone biosynthesis;Starch and sucrose metabolism;Metabolism of xenobiotics by cytochrome P450;Drug m
Bo1g070890	54.6016	228.306	1.83568	1.70265e-21	1.74539e-20	Up	-	-	-	-
Bo1g070970	1.91585	55.0381	4.6161	3.83095e-13	2.58458e-12	Up	-	-	-	-
Bo1g071040	186.795	978.455	2.16077	1.28594e-106	5.93387e-105	Up	GO:0016021//integral component of membrane;GO:0046658//anchored component of plasma membrane;GO:0005773//vacuole	GO:0015678//high-affinity copper ion transport	GO:0015089//high-affinity copper ion transmembrane transporter activity	K14686//Mineral absorption
Bo1g072210	240.439	746.072	1.40537	9.41618e-46	1.8641e-44	Up	-	GO:0001510//RNA methylation;GO:0006396//RNA processing	GO:0003723//RNA binding;GO:0008173//RNA methyltransferase activity	-
Bo1g072250	1036.47	4253.22	1.8086	0	0	Up	GO:0009507//chloroplast	GO:0019288//isopentenyl diphosphate biosynthetic process, methylerythritol 4-phosphate pathway;GO:0009657//plastid organization;GO:0009773//photosynthetic electron transport in photosystem I;GO:0010207//photosystem II assembly;GO:0006098//pentose-phosphat	GO:0051082//unfolded protein binding;GO:0031072//heat shock protein binding	-
Bo1g077050	12.453	62.1726	2.09151	6.09924e-08	2.81404e-07	Up	-	-	-	-
Bo1g078380	503.867	1331.11	1.17323	4.93286e-61	1.28307e-59	Up	GO:0009574//preprophase band;GO:0005829//cytosol;GO:0005634//nucleus;GO:0005886//plasma membrane;GO:0010005//cortical microtubule, transverse to long axis	GO:0040020//regulation of meiosis;GO:0042023//DNA endoreduplication;GO:0008356//asymmetric cell division;GO:0008284//positive regulation of cell proliferation;GO:0000911//cytokinesis by cell plate formation;GO:0006995//cellular response to nitrogen starva	GO:0005515//protein binding;GO:0004693//cyclin-dependent protein serine/threonine kinase activity;GO:0005524//ATP binding;GO:0008353//RNA polymerase II carboxy-terminal domain kinase activity	K02206//p53 signaling pathway;Measles;Progesterone-mediated oocyte maturation;Cell cycle;Pathways in cancer;Oocyte meiosis;Epstein-Barr virus infection;Hepatitis B;Herpes simplex infection;Small cell lung cancer;FoxO signaling pathway;PI3K-Akt signaling p
Bo1g078860	224.154	586.053	1.15827	2.62513e-27	3.32927e-26	Up	-	GO:0006508//proteolysis	GO:0008234//cysteine-type peptidase activity	K01365//Phagosome;Rheumatoid arthritis;Antigen processing and presentation;Proteoglycans in cancer;Lysosome;K01371//Lysosome;Toll-like receptor signaling pathway;Osteoclast differentiation;Rheumatoid arthritis
Bo1g081310	17.2426	51.9804	1.36371	0.000249391	0.000740639	Up	-	-	-	-
Bo1g081340	2325.84	5905.38	1.116	6.45015e-244	7.29213e-242	Up	GO:0009507//chloroplast;GO:0005886//plasma membrane;GO:0005730//nucleolus;GO:0005774//vacuolar membrane;GO:0022625//cytosolic large ribosomal subunit;GO:0005794//Golgi apparatus	GO:0042273//ribosomal large subunit biogenesis;GO:0002181//cytoplasmic translation;GO:0009409//response to cold;GO:0001510//RNA methylation	GO:0044822//poly(A) RNA binding;GO:0003735//structural constituent of ribosome	K02898//Ribosome
Bo1g082430	90.0447	304.748	1.53063	4.01482e-22	4.22083e-21	Up	-	-	-	-
Bo1g084840	91.9606	256.844	1.25353	2.37361e-14	1.72887e-13	Up	GO:0005737//cytoplasm;GO:0005634//nucleus	GO:0007062//sister chromatid cohesion;GO:0031048//chromatin silencing by small RNA;GO:0045132//meiotic chromosome segregation	-	-
Bo1g084870	190.627	687.976	1.62333	6.04097e-52	1.35622e-50	Up	-	GO:0055114//oxidation-reduction process	GO:0016491//oxidoreductase activity	K04708//Metabolic pathways;Sphingolipid metabolism
Bo1g090170	114.951	516.746	1.94016	5.25111e-50	1.13309e-48	Up	GO:0016021//integral component of membrane;GO:0009507//chloroplast;GO:0005576//extracellular region	GO:0016042//lipid catabolic process;GO:0006811//ion transport	GO:0016298//lipase activity	K15813//Biosynthesis of secondary metabolites;Sesquiterpenoid and triterpenoid biosynthesis
Bo1g090380	14.3688	81.5379	2.27625	6.25982e-11	3.66139e-10	Up	-	-	-	-
Bo1g090490	0.001	17.3268	4.88666	3.8633e-05	0.000129369	Up	GO:0005886//plasma membrane;GO:0005773//vacuole	-	-	K02155//Rheumatoid arthritis;Oxidative phosphorylation;Phagosome;Synaptic vesicle cycle;Epithelial cell signaling in Helicobacter pylori infection;Collecting duct acid secretion;Metabolic pathways;Vibrio cholerae infection;Lysosome;Tuberculosis
Bo1g090530	0.001	28.5383	5.60655	8.83707e-08	4.02095e-07	Up	-	-	-	K07466//DNA replication;Nucleotide excision repair;Homologous recombination;Mismatch repair;Fanconi anemia pathway
Bo1g091640	20.1164	74.4033	1.65872	4.09181e-07	1.74376e-06	Up	GO:0005576//extracellular region	GO:0016310//phosphorylation	GO:0016301//kinase activity	-
Bo1g093170	29.6956	103.961	1.57944	7.496e-09	3.74504e-08	Up	GO:0005739//mitochondrion;GO:0016021//integral component of membrane	GO:0016126//sterol biosynthetic process	GO:0020037//heme binding;GO:0046872//metal ion binding	K10534//Microbial metabolism in diverse environments;Nitrogen metabolism
Bo1g094530	47.8961	115.172	1.03754	1.13665e-05	4.0813e-05	Up	GO:0005576//extracellular region	GO:0007165//signal transduction;GO:0051704//multi-organism process	-	-
Bo1g097980	4.78961	30.5767	2.44618	2.94938e-05	0.000100471	Up	-	-	-	-
Bo1g098110	82.3813	209.96	1.12145	2.73025e-10	1.52373e-09	Up	GO:0005634//nucleus	GO:0009961//response to 1-aminocyclopropane-1-carboxylic acid;GO:0009737//response to abscisic acid;GO:0009617//response to bacterium;GO:0009751//response to salicylic acid;GO:0009693//ethylene biosynthetic process;GO:0009611//response to wounding;GO:0010	-	-
Bo1g098150	6.70546	39.7497	2.33926	3.48577e-06	1.34138e-05	Up	GO:0005886//plasma membrane	GO:0048544//recognition of pollen;GO:0006468//protein phosphorylation	GO:0005524//ATP binding;GO:0004674//protein serine/threonine kinase activity;GO:0030246//carbohydrate binding;GO:0005516//calmodulin binding	K04733//Toll-like receptor signaling pathway;Tuberculosis;Apoptosis;Neurotrophin signaling pathway;Measles;Leishmaniasis;Toxoplasmosis;Chagas disease (American trypanosomiasis);NF-kappa B signaling pathway;Pertussis;Influenza A
Bo1g098230	22.9901	54.0188	1.00417	0.00343018	0.00834542	Up	-	-	-	K07466//Nucleotide excision repair;Homologous recombination;DNA replication;Mismatch repair;Fanconi anemia pathway
Bo1g098350	64.1808	418.901	2.47812	1.03868e-54	2.45368e-53	Up	-	-	GO:0008270//zinc ion binding	-
Bo1g098370	62.265	215.056	1.55994	1.75767e-16	1.43511e-15	Up	GO:0005886//plasma membrane	GO:0016310//phosphorylation	GO:0016301//kinase activity	-
Bo1g098430	0.001	14.2691	3.66857	0.000534735	0.00150469	Up	-	-	GO:0003676//nucleic acid binding	K05658//ABC transporters;MicroRNAs in cancer;Bile secretion;K04460//MAPK signaling pathway;K00766//Biosynthesis of amino acids;Metabolic pathways;Phenylalanine, tyrosine and tryptophan biosynthesis;Biosynthesis of secondary metabolites
Bo1g098440	120.698	427.055	1.59474	4.10335e-32	5.96106e-31	Up	GO:0009507//chloroplast	-	-	-

## Sheet: F_normal vs Y_yellow
GeneID	F_normal	F_yellow	log2Fold	pvalue	qvalue	Diff	Cellular_Component	Biological_Process	Molecular_Function	Pathway
Bo1g059230	10.7029	1.05267	-3.31756	0.00289079	0.00619107	Down	GO:0005634//nucleus	-	GO:0005516//calmodulin binding	-
Bo1g059340	46.7036	6.31601	-2.85813	6.41173e-09	2.66124e-08	Down	GO:0005829//cytosol;GO:0005794//Golgi apparatus	GO:0009826//unidimensional cell growth;GO:0019673//GDP-mannose metabolic process;GO:0042351//'de novo' GDP-L-fucose biosynthetic process;GO:0006007//glucose catabolic process	GO:0005525//GTP binding;GO:0008446//GDP-mannose 4,6-dehydratase activity;GO:0050662//coenzyme binding	K01711//Fructose and mannose metabolism;Metabolic pathways;Amino sugar and nucleotide sugar metabolism
Bo1g059380	11.6759	0.001	-4.51714	0.00057847	0.00139694	Down	GO:0005634//nucleus	GO:0006397//mRNA processing	-	K12869//Spliceosome
Bo1g059390	344.439	94.7401	-1.83388	1.33009e-33	1.66541e-32	Down	-	-	-	-
Bo1g060470	71.0283	6.31601	-3.46299	5.64603e-15	3.48482e-14	Down	-	GO:0006914//autophagy;GO:0006635//fatty acid beta-oxidation	-	-
Bo1g060480	211.139	42.1067	-2.29775	7.76304e-28	8.26954e-27	Down	GO:0005634//nucleus	GO:0045893//positive regulation of transcription, DNA-templated;GO:0009416//response to light stimulus	GO:0003700//sequence-specific DNA binding transcription factor activity;GO:0008270//zinc ion binding;GO:0043565//sequence-specific DNA binding	-
Bo1g060550	242.275	116.846	-1.02371	7.59009e-11	3.65155e-10	Down	GO:0005634//nucleus;GO:0005829//cytosol	GO:0008152//metabolic process	GO:0004301//epoxide hydrolase activity	K08726//Peroxisome;Metabolic pathways;Microbial metabolism in diverse environments;Arachidonic acid metabolism;Chloroalkane and chloroalkene degradation
Bo1g065170	23.3518	4.21067	-2.44309	0.000162755	0.000424247	Down	-	-	-	-
Bo1g065230	714.175	143.163	-2.2903	1.25611e-89	4.07626e-88	Down	GO:0005886//plasma membrane;GO:0016021//integral component of membrane;GO:0009506//plasmodesma	GO:0009062//fatty acid catabolic process;GO:0007568//aging	-	-
Bo1g067290	68.1094	3.158	-4.40245	1.41325e-16	9.44711e-16	Down	-	-	-	-
Bo1g070870	63.2444	21.0534	-1.55857	3.93885e-06	1.25101e-05	Down	GO:0005634//nucleus	GO:0006635//fatty acid beta-oxidation	GO:0080044//quercetin 7-O-glucosyltransferase activity;GO:0080043//quercetin 3-O-glucosyltransferase activity;GO:0047893//flavonol 3-O-glucosyltransferase activity	K00699//Chemical carcinogenesis;Metabolic pathways;Ascorbate and aldarate metabolism;Retinol metabolism;Pentose and glucuronate interconversions;Steroid hormone biosynthesis;Starch and sucrose metabolism;Metabolism of xenobiotics by cytochrome P450;Drug m
Bo1g072440	78.8123	2.10534	-5.19798	6.02081e-20	4.74163e-19	Down	GO:0005886//plasma membrane;GO:0016021//integral component of membrane;GO:0009506//plasmodesma	GO:0006810//transport;GO:0009407//toxin catabolic process;GO:0010583//response to cyclopentenone	GO:0005524//ATP binding;GO:0042626//ATPase activity, coupled to transmembrane movement of substances	K05643//ABC transporters
Bo1g073650	8.75692	0.001	-4.1021	0.00363255	0.00765288	Down	-	-	-	-
Bo1g076800	50.5955	10.5267	-2.23664	1.39089e-07	5.14392e-07	Down	GO:0016020//membrane	GO:0006810//transport	GO:0005215//transporter activity	-
Bo1g077010	29.1897	0.001	-5.83907	2.22028e-08	8.82172e-08	Down	-	-	-	-
Bo1g078290	525.415	214.744	-1.26252	8.18103e-30	9.23682e-29	Down	GO:0005576//extracellular region;GO:0005886//plasma membrane	GO:0008152//metabolic process	GO:0016788//hydrolase activity, acting on ester bonds	K01114//Biosynthesis of secondary metabolites;Inositol phosphate metabolism;Thyroid hormone signaling pathway;Ether lipid metabolism;Metabolic pathways;Glycerophospholipid metabolism
Bo1g078300	248.113	63.1601	-1.94559	1.41307e-26	1.44465e-25	Down	GO:0005829//cytosol;GO:0005634//nucleus	GO:0008152//metabolic process	GO:0052689//carboxylic ester hydrolase activity	K13258//Isoflavonoid biosynthesis;Biosynthesis of secondary metabolites;K03575//Base excision repair;K02923//Ribosome;K14493//Plant hormone signal transduction
Bo1g078490	305.519	40.0014	-2.90482	1.15459e-50	2.13038e-49	Down	GO:0005634//nucleus	GO:0006281//DNA repair;GO:0090305//nucleic acid phosphodiester bond hydrolysis	GO:0008821//crossover junction endodeoxyribonuclease activity;GO:0046872//metal ion binding;GO:0003677//DNA binding	-
Bo1g078530	22.3788	5.26334	-2.05976	0.000881261	0.00206509	Down	-	-	-	-
Bo1g078610	38.9196	0.001	-6.25411	1.20823e-10	5.72524e-10	Down	-	-	-	-
Bo1g078620	2644.59	775.816	-1.74094	8.02454e-229	7.42931e-227	Down	GO:0048046//apoplast;GO:0009505//plant-type cell wall;GO:0005794//Golgi apparatus;GO:0005774//vacuolar membrane;GO:0005829//cytosol	GO:0055114//oxidation-reduction process;GO:0009416//response to light stimulus;GO:0042742//defense response to bacterium;GO:0050832//defense response to fungus;GO:0009735//response to cytokinin;GO:0052033//pathogen-associated molecular pattern dependent i	GO:0004601//peroxidase activity;GO:0046872//metal ion binding;GO:0020037//heme binding	K00430//Biosynthesis of secondary metabolites;Phenylpropanoid biosynthesis;Metabolic pathways
Bo1g078780	160.543	34.738	-2.18005	2.60782e-20	2.08189e-19	Down	GO:0016021//integral component of membrane;GO:0009505//plant-type cell wall	GO:0042545//cell wall modification;GO:0042744//hydrogen peroxide catabolic process;GO:0043086//negative regulation of catalytic activity;GO:0045490//pectin catabolic process	GO:0045330//aspartyl esterase activity;GO:0004857//enzyme inhibitor activity;GO:0030599//pectinesterase activity	K01051//Pentose and glucuronate interconversions;Metabolic pathways;Starch and sucrose metabolism
Bo1g078790	132.327	42.1067	-1.62366	6.16858e-12	3.19471e-11	Down	GO:0009505//plant-type cell wall;GO:0016021//integral component of membrane	GO:0045490//pectin catabolic process;GO:0042545//cell wall modification;GO:0042744//hydrogen peroxide catabolic process;GO:0043086//negative regulation of catalytic activity	GO:0030599//pectinesterase activity;GO:0004857//enzyme inhibitor activity;GO:0045330//aspartyl esterase activity	K01051//Pentose and glucuronate interconversions;Metabolic pathways;Starch and sucrose metabolism
Bo1g078910	136.219	55.7914	-1.25949	8.2188e-09	3.37611e-08	Down	GO:0005774//vacuolar membrane;GO:0009507//chloroplast;GO:0005829//cytosol	GO:0006098//pentose-phosphate shunt;GO:0005975//carbohydrate metabolic process	GO:0016853//isomerase activity;GO:0017057//6-phosphogluconolactonase activity	K01057//Biosynthesis of antibiotics;Carbon metabolism;Microbial metabolism in diverse environments;Pentose phosphate pathway;Biosynthesis of secondary metabolites;Metabolic pathways
Bo1g079030	495.252	110.53	-2.1354	1.09564e-57	2.29313e-56	Down	GO:0005634//nucleus	GO:0035196//production of miRNAs involved in gene silencing by miRNA;GO:0010267//production of ta-siRNAs involved in RNA interference;GO:0001172//transcription, RNA-templated;GO:0009616//virus induced gene silencing;GO:0048366//leaf development;GO:0048440	GO:0003968//RNA-directed RNA polymerase activity;GO:0003887//DNA-directed DNA polymerase activity;GO:0003723//RNA binding	-
Bo1g081270	281.194	118.951	-1.21287	9.01649e-16	5.79819e-15	Down	GO:0005737//cytoplasm;GO:0005634//nucleus	GO:0071472//cellular response to salt stress;GO:1901001//negative regulation of response to salt stress;GO:0016567//protein ubiquitination	GO:0016874//ligase activity;GO:0061630//ubiquitin protein ligase activity	K08332//Regulation of autophagy;K01876//Aminoacyl-tRNA biosynthesis
Bo1g081330	75.8933	15.79	-2.23664	1.11809e-10	5.30606e-10	Down	GO:0005886//plasma membrane	GO:0016567//protein ubiquitination	-	K15095//Monoterpenoid biosynthesis;Biosynthesis of secondary metabolites
Bo1g082480	73.9473	18.948	-1.93613	6.3982e-09	2.65632e-08	Down	GO:0005634//nucleus	GO:0010200//response to chitin;GO:0009751//response to salicylic acid;GO:0048527//lateral root development;GO:0006355//regulation of transcription, DNA-templated;GO:0009723//response to ethylene	GO:0003677//DNA binding;GO:0005515//protein binding;GO:0003700//sequence-specific DNA binding transcription factor activity	-
Bo1g085960	3343.2	1501.1	-1.12688	1.17091e-150	6.62914e-149	Down	GO:0046658//anchored component of plasma membrane	GO:0006869//lipid transport;GO:0042335//cuticle development;GO:0042546//cell wall biogenesis;GO:0000038//very long-chain fatty acid metabolic process	GO:0008289//lipid binding	-
Bo1g086060	241.302	116.846	-1.01791	1.01239e-10	4.81608e-10	Down	GO:0005634//nucleus	GO:0006366//transcription from RNA polymerase II promoter;GO:0045893//positive regulation of transcription, DNA-templated	GO:0003713//transcription coactivator activity	-
Bo1g087310	1837.98	156.847	-3.52237	0	0	Down	GO:0005829//cytosol;GO:0005739//mitochondrion;GO:0005794//Golgi apparatus;GO:0009507//chloroplast;GO:0005788//endoplasmic reticulum lumen;GO:0048046//apoplast;GO:0009506//plasmodesma;GO:0005774//vacuolar membrane	GO:0046686//response to cadmium ion;GO:0006457//protein folding;GO:0055074//calcium ion homeostasis;GO:0009627//systemic acquired resistance;GO:0009644//response to high light intensity;GO:0009651//response to salt stress;GO:0042542//response to hydrogen	GO:0005509//calcium ion binding;GO:0051082//unfolded protein binding;GO:0030246//carbohydrate binding	K08057//Protein processing in endoplasmic reticulum;Chagas disease (American trypanosomiasis);Phagosome;HTLV-I infection;Antigen processing and presentation
Bo1g087620	57.4065	8.42134	-2.74077	2.99358e-10	1.37464e-09	Down	GO:0005634//nucleus	-	-	-
Bo1g090390	289.951	137.899	-1.04387	4.65337e-13	2.58705e-12	Down	GO:0016021//integral component of membrane;GO:0009535//chloroplast thylakoid membrane	GO:0010207//photosystem II assembly;GO:0010190//cytochrome b6f complex assembly	-	-
Bo1g091830	10.7029	0.001	-4.39161	0.00106083	0.00244823	Down	-	GO:0031323//regulation of cellular metabolic process;GO:0080090//regulation of primary metabolic process;GO:0044260//cellular macromolecule metabolic process;GO:0060255//regulation of macromolecule metabolic process	-	K15188//Transcriptional misregulation in cancer
Bo1g092910	354.169	135.794	-1.35469	8.11464e-23	7.14098e-22	Down	GO:0005874//microtubule;GO:0005737//cytoplasm	GO:0008152//metabolic process	GO:0005525//GTP binding;GO:0003924//GTPase activity	K14754//Influenza A;Measles
Bo1g094330	27.2437	8.42134	-1.66548	0.00148785	0.00335011	Down	-	-	-	K02935//Ribosome
Bo1g094340	32.1087	0.001	-5.97657	4.52684e-09	1.89767e-08	Down	-	-	-	-
Bo1g094360	48.6495	10.5267	-2.18005	3.71269e-07	1.31638e-06	Down	GO:0009507//chloroplast	GO:0008152//metabolic process	GO:0046872//metal ion binding;GO:0008716//D-alanine-D-alanine ligase activity;GO:0005524//ATP binding	-
Bo1g094550	18.4868	0.001	-5.1801	9.55163e-06	2.91923e-05	Down	-	-	-	-
Bo1g095780	25.2978	2.10534	-3.55857	2.45406e-06	7.99511e-06	Down	GO:0005634//nucleus	-	-	-
Bo1g098630	4002.89	475.806	-3.04427	0	0	Down	GO:0005774//vacuolar membrane;GO:0016021//integral component of membrane;GO:0009507//chloroplast	GO:0015760//glucose-6-phosphate transport;GO:0009624//response to nematode;GO:0035436//triose phosphate transmembrane transport;GO:0007276//gamete generation;GO:0015714//phosphoenolpyruvate transport;GO:0080167//response to karrikin;GO:0009749//response t	GO:0071917//triose-phosphate transmembrane transporter activity;GO:0015297//antiporter activity;GO:0015152//glucose-6-phosphate transmembrane transporter activity;GO:0015120//phosphoglycerate transmembrane transporter activity;GO:0005315//inorganic phosph	-
Bo1g098810	33.0817	9.47401	-1.77566	0.000250303	0.000637436	Down	GO:0000228//nuclear chromosome;GO:0032301//MutSalpha complex	GO:0000911//cytokinesis by cell plate formation;GO:0009411//response to UV;GO:0009909//regulation of flower development;GO:0007129//synapsis;GO:0043570//maintenance of DNA repeat elements;GO:0045910//negative regulation of DNA recombination;GO:0007067//mi	GO:0032137//guanine/thymine mispair binding;GO:0005524//ATP binding;GO:0003684//damaged DNA binding;GO:0000400//four-way junction DNA binding;GO:0005515//protein binding;GO:0032138//single base insertion or deletion binding;GO:0008094//DNA-dependent ATPas	K08737//Mismatch repair;Pathways in cancer;Colorectal cancer
Bo1g099890	86.5962	1.05267	-6.33386	8.58799e-22	7.24947e-21	Down	GO:0005887//integral component of plasma membrane	GO:0010311//lateral root formation;GO:0006995//cellular response to nitrogen starvation;GO:0019740//nitrogen utilization;GO:0072488//ammonium transmembrane transport;GO:0080181//lateral root branching	GO:0008519//ammonium transmembrane transporter activity	-
Bo1g099920	1523.7	567.388	-1.39685	8.60495e-97	3.02644e-95	Down	GO:0009570//chloroplast stroma;GO:0005829//cytosol	GO:0048364//root development;GO:0009082//branched-chain amino acid biosynthetic process;GO:0009651//response to salt stress;GO:0009553//embryo sac development;GO:0009555//pollen development;GO:0009220//pyrimidine ribonucleotide biosynthetic process	GO:0005507//copper ion binding;GO:0004160//dihydroxy-acid dehydratase activity	K01687//Pantothenate and CoA biosynthesis;Biosynthesis of secondary metabolites;Valine, leucine and isoleucine biosynthesis;Biosynthesis of antibiotics;Metabolic pathways;2-Oxocarboxylic acid metabolism;Biosynthesis of amino acids
Bo1g099960	471.901	212.639	-1.12176	1.29592e-22	1.13157e-21	Down	GO:0005794//Golgi apparatus;GO:0016020//membrane	GO:0016126//sterol biosynthetic process;GO:0016132//brassinosteroid biosynthetic process;GO:0006084//acetyl-CoA metabolic process	GO:0008375//acetylglucosaminyltransferase activity	K00771//Glycosaminoglycan biosynthesis - heparan sulfate / heparin;Glycosaminoglycan biosynthesis - chondroitin sulfate / dermatan sulfate;Metabolic pathways
Bo1g100070	14.5949	1.05267	-3.76502	0.000258675	0.000656923	Down	-	-	GO:0008270//zinc ion binding;GO:0003676//nucleic acid binding	K06630//Hippo signaling pathway;Oocyte meiosis;Cell cycle;Neurotrophin signaling pathway;Viral carcinogenesis;PI3K-Akt signaling pathway;Epstein-Barr virus infection;Hippo signaling pathway - fly
Bo1g101510	1024.56	357.907	-1.48903	4.01083e-72	1.04255e-70	Down	GO:0005634//nucleus;GO:0009507//chloroplast	GO:0005975//carbohydrate metabolic process	GO:0030246//carbohydrate binding;GO:0004553//hydrolase activity, hydrolyzing O-glycosyl compounds	K01187//Starch and sucrose metabolism;Galactose metabolism;Metabolic pathways
Bo1g057530	2269.01	6653.91	1.58046	0	0	Up	GO:0009535//chloroplast thylakoid membrane;GO:0009522//photosystem I;GO:0009523//photosystem II;GO:0016021//integral component of membrane	GO:0009744//response to sucrose;GO:0071490//cellular response to far red light;GO:0071486//cellular response to high light intensity;GO:0009813//flavonoid biosynthetic process;GO:0071491//cellular response to red light;GO:0071492//cellular response to UV-	GO:0016168//chlorophyll binding	-
Bo1g057730	2.91897	29.4747	3.36427	5.11225e-07	1.78734e-06	Up	GO:0005634//nucleus	-	-	-
Bo1g059170	167.355	828.45	2.33583	3.74859e-108	1.49554e-106	Up	GO:0009507//chloroplast;GO:0005576//extracellular region;GO:0005783//endoplasmic reticulum	GO:0009620//response to fungus;GO:0009723//response to ethylene;GO:0009821//alkaloid biosynthetic process;GO:0009615//response to virus;GO:0009611//response to wounding;GO:0009751//response to salicylic acid;GO:0009753//response to jasmonic acid	GO:0016844//strictosidine synthase activity	K01757//Indole alkaloid biosynthesis;Biosynthesis of secondary metabolites;Metabolic pathways
Bo1g059210	12.6489	40.0014	1.68936	8.5965e-05	0.000232645	Up	-	-	-	-
Bo1g059280	340.547	696.866	1.06135	1.62605e-30	1.87352e-29	Up	-	GO:0006468//protein phosphorylation	GO:0005524//ATP binding;GO:0004674//protein serine/threonine kinase activity	K07179//Ribosome biogenesis in eukaryotes
Bo1g063720	14.5949	63.1601	2.14187	7.26724e-09	3.00011e-08	Up	GO:0005783//endoplasmic reticulum;GO:0005634//nucleus	GO:0009626//plant-type hypersensitive response;GO:0045893//positive regulation of transcription, DNA-templated;GO:0034976//response to endoplasmic reticulum stress;GO:0009910//negative regulation of flower development;GO:0071333//cellular response to gluc	GO:0003677//DNA binding;GO:0005515//protein binding;GO:0003700//sequence-specific DNA binding transcription factor activity	K13126//RNA degradation;RNA transport;mRNA surveillance pathway
Bo1g063760	200.436	667.391	1.76371	2.13777e-61	4.74561e-60	Up	GO:0005730//nucleolus	GO:0010162//seed dormancy process;GO:0016070//RNA metabolic process;GO:0009165//nucleotide biosynthetic process;GO:0009944//polarity specification of adaxial/abaxial axis;GO:0010467//gene expression;GO:0071840//cellular component organization or biogenesi	GO:0005488//binding	-
Bo1g065040	121.624	617.916	2.37331	1.15615e-82	3.46602e-81	Up	-	-	-	-
Bo1g065080	1.94598	50.5281	4.72684	2.97393e-13	1.67286e-12	Up	GO:0009705//plant-type vacuole membrane;GO:0005886//plasma membrane;GO:0016021//integral component of membrane;GO:0009507//chloroplast	GO:0098656//anion transmembrane transport;GO:0015706//nitrate transport;GO:0080167//response to karrikin;GO:0071249//cellular response to nitrate	GO:0015112//nitrate transmembrane transporter activity	K02575//Nitrogen metabolism
Bo1g065190	10.7029	33.6854	1.68244	0.000326482	0.000816153	Up	GO:0005737//cytoplasm	GO:0000956//nuclear-transcribed mRNA catabolic process;GO:0010048//vernalization response;GO:0010228//vegetative to reproductive phase transition of meristem;GO:0016926//protein desumoylation;GO:0050665//hydrogen peroxide biosynthetic process	-	-
Bo1g066240	0.001	8.42134	4.10237	0.00397247	0.00830094	Up	GO:0005886//plasma membrane;GO:0016021//integral component of membrane	GO:0006857//oligopeptide transport;GO:0015706//nitrate transport;GO:0010447//response to acidic pH;GO:0098656//anion transmembrane transport;GO:0042128//nitrate assimilation	GO:0010542//nitrate efflux transmembrane transporter activity	-
Bo1g070890	112.867	246.324	1.15426	2.7647e-13	1.55851e-12	Up	-	-	-	-
Bo1g071040	385.304	881.083	1.2216	2.39736e-47	4.13729e-46	Up	GO:0016021//integral component of membrane;GO:0046658//anchored component of plasma membrane;GO:0005773//vacuole	GO:0015678//high-affinity copper ion transport	GO:0015089//high-affinity copper ion transmembrane transporter activity	K14686//Mineral absorption
Bo1g072210	204.328	457.911	1.1925	1.57166e-24	1.48255e-23	Up	-	GO:0001510//RNA methylation;GO:0006396//RNA processing	GO:0003723//RNA binding;GO:0008173//RNA methyltransferase activity	-
Bo1g073550	13.6219	64.2127	2.26526	1.55904e-09	6.77743e-09	Up	GO:0009507//chloroplast	GO:0015995//chlorophyll biosynthetic process;GO:0006782//protoporphyrinogen IX biosynthetic process;GO:0055114//oxidation-reduction process;GO:0006979//response to oxidative stress;GO:0010200//response to chitin;GO:0009611//response to wounding;GO:0052542	GO:0008883//glutamyl-tRNA reductase activity;GO:0050661//NADP binding	K02492//Porphyrin and chlorophyll metabolism;Biosynthesis of secondary metabolites;Metabolic pathways
Bo1g076790	4.86496	38.9487	3.0294	3.60939e-08	1.40859e-07	Up	-	-	-	-
Bo1g077000	0.001	9.47401	3.3118	0.00467769	0.00964967	Up	-	-	-	-
Bo1g078260	43.7846	93.6874	1.12575	1.00609e-05	3.06728e-05	Up	-	-	-	K12604//RNA degradation
Bo1g078350	141.084	841.082	2.60402	4.68446e-124	2.15581e-122	Up	GO:0005887//integral component of plasma membrane	GO:0007030//Golgi organization;GO:0009651//response to salt stress;GO:0034219//carbohydrate transmembrane transport;GO:0030003//cellular cation homeostasis;GO:0006816//calcium ion transport;GO:0015770//sucrose transport	GO:0008515//sucrose transmembrane transporter activity	-
Bo1g078680	448.549	1063.19	1.27339	1.85422e-60	4.06456e-59	Up	GO:0009570//chloroplast stroma	GO:0006096//glycolytic process	GO:0016301//kinase activity;GO:0000287//magnesium ion binding;GO:0030955//potassium ion binding;GO:0005524//ATP binding;GO:0004743//pyruvate kinase activity	K00873//Metabolic pathways;Biosynthesis of amino acids;Viral carcinogenesis;Central carbon metabolism in cancer;Pyruvate metabolism;Purine metabolism;Glucagon signaling pathway;Microbial metabolism in diverse environments;Biosynthesis of secondary metabol
Bo1g078730	81.7313	342.117	2.09385	3.40269e-40	5.031e-39	Up	GO:0005634//nucleus	GO:0045017//glycerolipid biosynthetic process;GO:0010167//response to nitrate;GO:0006865//amino acid transport;GO:0015706//nitrate transport;GO:0009407//toxin catabolic process;GO:0010260//organ senescence;GO:0010583//response to cyclopentenone	GO:0004144//diacylglycerol O-acyltransferase activity	K15406//Cutin, suberine and wax biosynthesis
Bo1g078820	20.4328	62.1074	1.6322	1.79818e-06	5.94538e-06	Up	-	-	-	-
Bo1g079000	107.029	212.639	1.01873	8.62963e-10	3.82273e-09	Up	GO:0005634//nucleus	GO:0006487//protein N-linked glycosylation	-	-
Bo1g079020	9.72991	33.6854	1.81995	0.000147357	0.000386446	Up	GO:0005622//intracellular	GO:0010413//glucuronoxylan metabolic process;GO:0045492//xylan biosynthetic process;GO:0006487//protein N-linked glycosylation;GO:0016558//protein import into peroxisome matrix;GO:0006635//fatty acid beta-oxidation	-	-
Bo1g079060	0.001	18.948	5.2723	5.79552e-06	1.81091e-05	Up	GO:0005887//integral component of plasma membrane;GO:0005622//intracellular	GO:0010200//response to chitin;GO:0000165//MAPK cascade;GO:0010363//regulation of plant-type hypersensitive response;GO:0042391//regulation of membrane potential;GO:0043900//regulation of multi-organism process;GO:0009697//salicylic acid biosynthetic proc	GO:0005516//calmodulin binding;GO:0030551//cyclic nucleotide binding;GO:0005249//voltage-gated potassium channel activity	K05391//Plant-pathogen interaction
Bo1g081310	15.5679	49.4754	1.69646	1.18429e-05	3.58177e-05	Up	-	-	-	-
Bo1g084730	0.001	12.632	4.68733	0.000270374	0.000684453	Up	GO:0005576//extracellular region	GO:0052889//9,9'-di-cis-zeta-carotene desaturation to 7,9,7',9'-tetra-cis-lycopene;GO:0055114//oxidation-reduction process;GO:0016042//lipid catabolic process	GO:0052887//7,9,9'-tricis-neurosporene:quinone oxidoreductase activity;GO:0052689//carboxylic ester hydrolase activity;GO:0052886//9,9'-dicis-carotene:quinone oxidoreductase activity	K10396//Endocytosis;Dopaminergic synapse;K01188//Metabolic pathways;Starch and sucrose metabolism;Cyanoamino acid metabolism;Biosynthesis of secondary metabolites;Phenylpropanoid biosynthesis;K01206//Other glycan degradation;K10960//Terpenoid backbone bio
Bo1g084810	34.0547	169.48	2.34351	1.35296e-23	1.22628e-22	Up	GO:0005634//nucleus	GO:0044036//cell wall macromolecule metabolic process;GO:0010089//xylem development;GO:0046686//response to cadmium ion;GO:0032259//methylation;GO:0006633//fatty acid biosynthetic process	GO:0008757//S-adenosylmethionine-dependent methyltransferase activity	K08241//Biosynthesis of secondary metabolites;alpha-Linolenic acid metabolism
Bo1g084830	230.599	1067.4	2.23897	5.84425e-132	2.8566e-130	Up	-	GO:0008152//metabolic process	GO:0003824//catalytic activity	K15634//Metabolic pathways;Biosynthesis of amino acids;Glycine, serine and threonine metabolism;Methane metabolism;Biosynthesis of secondary metabolites;Microbial metabolism in diverse environments;Biosynthesis of antibiotics;Carbon metabolism;Glycolysis
Bo1g084840	66.1634	284.22	2.13123	2.08095e-34	2.6671e-33	Up	GO:0005737//cytoplasm;GO:0005634//nucleus	GO:0007062//sister chromatid cohesion;GO:0031048//chromatin silencing by small RNA;GO:0045132//meiotic chromosome segregation	-	-
Bo1g084870	278.275	651.601	1.2558	5.79329e-37	7.93565e-36	Up	-	GO:0055114//oxidation-reduction process	GO:0016491//oxidoreductase activity	K04708//Metabolic pathways;Sphingolipid metabolism
Bo1g087340	135.246	280.01	1.07821	1.67738e-13	9.56533e-13	Up	GO:0005634//nucleus	GO:0030418//nicotianamine biosynthetic process;GO:0010233//phloem transport;GO:0009555//pollen development;GO:0009860//pollen tube growth	GO:0030410//nicotianamine synthase activity	-
Bo1g087710	27.2437	90.5294	1.76078	1.18746e-09	5.20233e-09	Up	GO:0009507//chloroplast;GO:0016021//integral component of membrane;GO:0005886//plasma membrane	GO:0006863//purine nucleobase transport;GO:0055085//transmembrane transport	GO:0005345//purine nucleobase transmembrane transporter activity	-
Bo1g087780	156.652	330.538	1.10558	2.97584e-16	1.95765e-15	Up	GO:0005634//nucleus	GO:0006486//protein glycosylation;GO:0006355//regulation of transcription, DNA-templated;GO:0009612//response to mechanical stimulus;GO:0019722//calcium-mediated signaling	GO:0043565//sequence-specific DNA binding;GO:0003700//sequence-specific DNA binding transcription factor activity	-
Bo1g088020	0.001	10.5267	4.4243	0.00102132	0.00236686	Up	-	-	-	-
Bo1g090170	137.192	637.917	2.2455	6.41303e-80	1.85712e-78	Up	GO:0016021//integral component of membrane;GO:0009507//chloroplast;GO:0005576//extracellular region	GO:0016042//lipid catabolic process;GO:0006811//ion transport	GO:0016298//lipase activity	K15813//Biosynthesis of secondary metabolites;Sesquiterpenoid and triterpenoid biosynthesis
Bo1g090380	17.5138	72.6341	2.08047	1.12947e-09	4.96001e-09	Up	-	-	-	-
Bo1g090530	7.78393	89.4768	3.55126	3.82424e-19	2.89026e-18	Up	-	-	-	K07466//DNA replication;Nucleotide excision repair;Homologous recombination;Mismatch repair;Fanconi anemia pathway
Bo1g091640	19.4598	82.1081	2.10535	6.83728e-11	3.29946e-10	Up	GO:0005576//extracellular region	GO:0016310//phosphorylation	GO:0016301//kinase activity	-
Bo1g092840	1.94598	22.106	3.53419	9.15081e-06	2.79931e-05	Up	GO:0005634//nucleus	GO:0070417//cellular response to cold;GO:0010325//raffinose family oligosaccharide biosynthetic process;GO:0052576//carbohydrate storage	GO:0047216//inositol 3-alpha-galactosyltransferase activity	K18819//Galactose metabolism
Bo1g093120	171.246	388.434	1.20992	1.66826e-21	1.39441e-20	Up	GO:0005634//nucleus	GO:0006626//protein targeting to mitochondrion;GO:0006351//transcription, DNA-templated	GO:0003899//DNA-directed RNA polymerase activity;GO:0046983//protein dimerization activity;GO:0003677//DNA binding	K03027//Metabolic pathways;Cytosolic DNA-sensing pathway;Purine metabolism;Pyrimidine metabolism;Epstein-Barr virus infection;RNA polymerase
Bo1g093150	548.767	1258.99	1.22632	2.81794e-67	6.7609e-66	Up	-	-	-	-
Bo1g094210	0.001	15.79	4.04876	8.53504e-05	0.00023115	Up	GO:0005634//nucleus;GO:0005829//cytosol	GO:0046686//response to cadmium ion;GO:0009744//response to sucrose;GO:0009805//coumarin biosynthetic process;GO:0006355//regulation of transcription, DNA-templated;GO:0006096//glycolytic process;GO:0009410//response to xenobiotic stimulus;GO:0080149//suc	GO:0004033//aldo-keto reductase (NADP) activity;GO:0046982//protein heterodimerization activity;GO:0043565//sequence-specific DNA binding;GO:0003700//sequence-specific DNA binding transcription factor activity	K17744//Biosynthesis of secondary metabolites;Metabolic pathways;Ascorbate and aldarate metabolism;K05275//Vitamin B6 metabolism;Metabolic pathways;Microbial metabolism in diverse environments
Bo1g094230	46.7036	167.374	1.86979	6.85062e-18	4.88767e-17	Up	-	-	-	-
Bo1g094530	43.7846	151.584	1.81995	8.1823e-16	5.27468e-15	Up	GO:0005576//extracellular region	GO:0007165//signal transduction;GO:0051704//multi-organism process	-	-
Bo1g094690	4.86496	22.106	2.21226	0.000479697	0.00117504	Up	-	-	-	-
Bo1g094710	106.056	221.06	1.08793	4.15716e-11	2.03387e-10	Up	GO:0005737//cytoplasm	GO:0007165//signal transduction	-	K19613//Ras signaling pathway;K13414//Plant-pathogen interaction;K03283//Influenza A;Estrogen signaling pathway;Antigen processing and presentation;Measles;Legionellosis;MAPK signaling pathway;Toxoplasmosis;Endocytosis;Spliceosome;Epstein-Barr virus infec
Bo1g097980	3.89196	35.7907	3.22934	5.39583e-08	2.074e-07	Up	-	-	-	-
Bo1g098150	20.4328	44.212	1.14187	0.00215237	0.00471026	Up	GO:0005886//plasma membrane	GO:0048544//recognition of pollen;GO:0006468//protein phosphorylation	GO:0005524//ATP binding;GO:0004674//protein serine/threonine kinase activity;GO:0030246//carbohydrate binding;GO:0005516//calmodulin binding	K04733//Toll-like receptor signaling pathway;Tuberculosis;Apoptosis;Neurotrophin signaling pathway;Measles;Leishmaniasis;Toxoplasmosis;Chagas disease (American trypanosomiasis);NF-kappa B signaling pathway;Pertussis;Influenza A
Bo1g098230	13.6219	55.7914	2.06244	1.1104e-07	4.14999e-07	Up	-	-	-	K07466//Nucleotide excision repair;Homologous recombination;DNA replication;Mismatch repair;Fanconi anemia pathway
Bo1g098320	49.6225	283.168	2.54091	6.96629e-42	1.06552e-40	Up	-	GO:0000278//mitotic cell cycle;GO:0048856//anatomical structure development;GO:0007275//multicellular organismal development;GO:0034968//histone lysine methylation;GO:0006310//DNA recombination;GO:0006261//DNA-dependent DNA replication;GO:0016458//gene si	-	K07466//Homologous recombination;Nucleotide excision repair;DNA replication;Fanconi anemia pathway;Mismatch repair
Bo1g098350	63.2444	554.756	3.16116	8.47764e-100	3.08865e-98	Up	-	-	GO:0008270//zinc ion binding	-
Bo1g098370	108.975	240.008	1.16741	3.42131e-13	1.91903e-12	Up	GO:0005886//plasma membrane	GO:0016310//phosphorylation	GO:0016301//kinase activity	-
Bo1g098440	129.408	285.273	1.16874	2.01431e-15	1.27681e-14	Up	GO:0009507//chloroplast	-	-	-
Bo1g098480	6.81094	48.4227	2.85808	2.3755e-09	1.01819e-08	Up	-	GO:0006351//transcription, DNA-templated	GO:0008270//zinc ion binding;GO:0003677//DNA binding;GO:0003899//DNA-directed RNA polymerase activity	K03007//Cytosolic DNA-sensing pathway;Metabolic pathways;Purine metabolism;Epstein-Barr virus infection;Huntington's disease;Pyrimidine metabolism;RNA polymerase
Bo1g098520	158.597	361.065	1.21521	3.14402e-20	2.50044e-19	Up	GO:0009507//chloroplast;GO:0016021//integral component of membrane	GO:0010363//regulation of plant-type hypersensitive response;GO:0009963//positive regulation of flavonoid biosynthetic process;GO:0006612//protein targeting to membrane	-	-
Bo1g098570	463.144	915.821	1.01193	1.01333e-36	1.37371e-35	Up	GO:0005789//endoplasmic reticulum membrane;GO:0016021//integral component of membrane	GO:0006457//protein folding;GO:0030968//endoplasmic reticulum unfolded protein response	-	-
Bo1g098670	0.001	26.3167	4.78573	1.31603e-07	4.88055e-07	Up	-	GO:0006468//protein phosphorylation	GO:0004674//protein serine/threonine kinase activity;GO:0005524//ATP binding	K04733//NF-kappa B signaling pathway;Pertussis;Influenza A;Toxoplasmosis;Chagas disease (American trypanosomiasis);Leishmaniasis;Neurotrophin signaling pathway;Measles;Apoptosis;Tuberculosis;Toll-like receptor signaling pathway
